# Supplementary material for: A novel transcriptional cascade is involved in Fzr-mediated endoreplication
Source: Nucleic Acids Res. 2020 Mar 17;48(8):4214–29. doi: 10.1093/nar/gkaa158 (PMC7192621; doi:10.1093/nar/gkaa158)
Supplement: gkaa158_Supplemental_Files [file gkaa158_supplemental_files.zip]

Archive with 4 entries (4 files):
- Supplementary Figures.pdf
- Supplementary Table S1.pdf
- Supplementary Table S2.xlsx
- Supplementary Table S3.xlsx
