# Supplementary material for: A novel transcriptional cascade is involved in Fzr-mediated endoreplication
Source: Nucleic Acids Res. 2020 Mar 17;48(8):4214–29. doi: 10.1093/nar/gkaa158 (PMC7192621; doi:10.1093/nar/gkaa158)
Supplement: gkaa158_Supplemental_Files [file gkaa158_supplemental_files.zip › Supplementary Table S2.xlsx]

## Sheet: Sheet1
	Supplementary Table S2. Identification of differentially expressed genes following Fzr overexpression
	Symbol	log2FoldChange	pvalue	padj	ctrl-1	crtl-2	ctrl-3	FzrOE-1	FzrOE-2	FzrOE-3	ctrl	FzrOE
Down-regulated	org-1	-3.1778	8.20884e-33	1.96971e-29	0.970051	0.787578	0.938117	0.092384	0.081194	0.111176	0.898582	0.094918
	Mrtf	-0.594999	8.32839e-05	0.0142743	2.21985	2.83153	2.54286	1.41804	1.43289	1.97643	2.53141	1.60912
	CR46138	-0.691654	3.26661e-05	0.00729138	3.27405	3.02333	3.42407	2.14704	1.75039	1.89512	3.24048	1.93085
	CR45668	-2.79477	1.03064e-11	1.09912e-08	10.014	24.3497	23.0588	2.45555	3.55672	1.93942	19.1409	2.65056
	CG17265	-0.335333	0.000365036	0.041219	4.19549	4.13315	4.41646	3.3233	3.25873	3.14963	4.24837	3.24389
	topi	-0.350664	0.000133645	0.0210283	4.79933	5.04365	5.18712	3.83825	3.86098	3.65479	5.01003	3.78467
	inaE	-0.517506	1.71085e-05	0.00421044	5.79529	6.03815	5.18306	3.49908	3.50512	4.43445	5.67217	3.81289
	ps	-0.314838	0.00022069	0.0290162	9.32785	10.8802	10.554	8.18097	7.30164	8.28917	10.254	7.92393
	RhoGAP54D	-0.324076	0.000175887	0.0241166	10.1596	11.0305	9.68692	7.40045	8.67184	7.70366	10.2924	7.92532
	Cep135	-0.266684	0.000357807	0.0408837	9.2954	10.5318	9.88201	7.67954	8.42013	7.68765	9.90308	7.92911
	SAK	-0.279879	4.5085e-05	0.00920693	10.2404	10.4933	10.0999	8.00516	8.2557	8.20619	10.2779	8.15568
	gwl	-0.330396	7.26169e-07	0.000331894	12.181	12.6991	12.6286	9.61038	9.46906	9.65098	12.5029	9.57681
	asp	-0.368437	1.59784e-05	0.00414489	12.1868	13.7668	13.1447	8.8297	10.9447	9.41744	13.0328	9.73062
	CG17233	-0.312864	2.62492e-06	0.000933112	12.9438	13.7203	13.4418	9.72603	11.1759	10.2122	13.3686	10.3714
	jumu	-0.338537	5.91666e-08	3.78587e-05	17.5478	18.1939	18.5118	13.8977	14.3117	13.1323	18.0845	13.7806
	sti	-0.386272	3.04225e-05	0.00695227	16.8907	20.1165	19.7229	13.2399	15.8248	12.7581	18.91	13.9409
	CG4829	-0.279008	0.000120581	0.019289	17.2972	18.94	17.6947	13.6461	15.5446	13.6509	17.9773	14.2805
	Cap-D2	-0.281012	0.00015841	0.0232877	18.7421	20.2852	18.8206	14.1308	16.6747	15.0891	19.2827	15.2982
	dco	-0.773723	3.05894e-11	2.93597e-08	26.3801	28.945	30.1909	17.5435	13.3179	17.1869	28.5053	16.0161
	Klp67A	-0.351343	5.11546e-07	0.000256481	20.7896	21.7207	21.9897	16.302	17.3477	15.078	21.5	16.2426
	LBR	-0.220183	0.00016691	0.0238447	22.4916	24.1011	23.6998	19.1464	20.1136	18.8716	23.4309	19.3772
	Bre1	-0.233819	0.000415869	0.0448485	23.5311	24.029	24.5428	18.8643	21.3393	18.9096	24.0343	19.7044
	dup	-0.247279	7.02062e-05	0.0127139	23.0484	25.585	24.992	19.8509	20.665	19.2244	24.5418	19.9135
	CG4050	-0.275154	0.000338212	0.0397832	27.157	29.2367	28.5238	20.8528	25.1422	21.6663	28.3058	22.5538
	glu	-0.249417	0.000339886	0.0397832	28.8943	33.4106	31.5191	24.6372	27.207	24.1815	31.2747	25.3419
	WRNexo	-0.27343	0.000212633	0.0283452	30.1874	31.8223	34.0235	24.4836	27.1132	24.9516	32.0111	25.5161
	CG30046	-0.256119	1.3848e-05	0.00390922	30.7177	33.7947	32.1863	26.221	26.2802	25.4652	32.2329	25.9888
	pav	-0.333154	9.77192e-07	0.000390701	37.7678	40.0517	38.5532	29.3317	32.1582	27.5613	38.7909	29.6837
	borr	-0.317853	9.5933e-07	0.000390701	43.5876	43.1586	45.6147	33.8209	35.0827	33.4334	44.1203	34.1123
	tum	-0.282875	0.00010149	0.0167948	42.949	45.422	45.7962	34.6923	38.8986	32.7226	44.7224	35.4379
	feo	-0.235608	0.000253079	0.0319612	48.98	49.7103	47.8598	39.8744	42.4449	37.6823	48.85	40.0005
	scra	-0.36542	4.08612e-06	0.00130728	54.7517	61.2837	60.2938	41.5797	49.4827	40.8804	58.7764	43.981
	sip2	-0.210297	0.000156417	0.0232877	56.6492	58.6339	59.2024	47.797	50.8252	46.7101	58.1618	48.4441
	CycB	-0.237012	2.90067e-05	0.00679039	62.7132	65.4776	65.1655	50.3153	55.8386	51.9666	64.4521	52.7068
	kuk	-0.262871	3.15507e-06	0.00108151	65.0537	70.3997	70.9234	53.5855	57.3667	54.7292	68.7923	55.2271
	polo	-0.259516	0.000158452	0.0232877	68.8514	77.9062	71.301	57.2045	63.1059	55.2008	72.6862	58.5037
	fzy	-0.235656	2.59825e-05	0.0062345	76.4804	82.7818	78.8064	64.9891	67.2601	62.522	79.3562	64.9238
	stg	-0.283046	0.000233553	0.0298885	79.1447	86.9336	87.1942	62.0474	74.7994	63.8097	84.4241	66.8855
	O-fut1	-0.201284	0.000158938	0.0232877	96.7759	99.7012	96.6642	81.6605	83.8345	80.1802	97.7137	81.8917
Up-regulated	CG10654	1.71718	6.74897e-05	0.0126636	0.089977	0.130772	0.140975	0.4739	0.360713	0.33477	0.120575	0.389794
	CR43628	2.26616	2.11071e-15	3.37643e-12	0.354461	0.361907	0.457365	2.27144	1.4493	1.74682	0.391244	1.82252
	Tbh	0.806236	9.86817e-07	0.000390701	1.11439	1.16451	1.08985	1.41611	2.15958	2.10629	1.12292	1.89399
	CG11668	0.818204	0.000172995	0.0240639	1.13164	1.29862	1.02486	1.71463	1.90686	2.25666	1.1517	1.95938
	CG43370	0.651672	5.34447e-07	0.000256481	1.57102	1.93996	1.86674	2.64701	3.11648	2.38436	1.79257	2.71595
	CG17029	0.577324	0.000168935	0.0238447	3.10707	2.79612	2.8099	3.91475	4.11971	4.50546	2.90436	4.17997
	CG9522	0.491724	0.000307541	0.0368972	3.58288	2.82824	3.30434	4.18614	4.45729	4.53625	3.23848	4.39323
	daw	0.623865	9.91022e-05	0.0166874	3.82614	3.02761	2.73834	4.80827	4.19681	5.24669	3.19736	4.75059
	Act79B	0.62246	1.5411e-05	0.00410875	4.38592	3.85686	3.70205	5.61156	6.8745	5.29681	3.98161	5.92762
	frtz	0.336032	1.20155e-05	0.00349468	6.28764	6.8005	7.15014	8.27744	8.37575	7.95174	6.74609	8.20164
	CG13319	0.264295	0.000269414	0.0335823	8.35295	8.43694	8.93698	9.68887	10.1011	9.99083	8.57562	9.92694
	CG32486	0.240485	0.000160136	0.0232877	12.2014	12.2318	13.125	13.9519	14.7088	14.0958	12.5194	14.2522
	cu	0.392849	7.10042e-09	4.86785e-06	11.6082	11.5798	11.436	14.3755	15.4384	14.0231	11.5413	14.6123
	Pepck	0.499613	0.000375155	0.0413878	14.0608	10.3905	10.8613	14.5491	15.7057	17.9591	11.7709	16.0713
	Kah	0.27248	0.000397	0.0433	15.0111	15.2092	14.9341	17.0081	16.9294	18.5872	15.0515	17.5082
	CG13397	0.339894	2.57871e-06	0.000933112	16.6466	16.2468	16.4147	20.6071	19.4342	20.0773	16.436	20.0396
	Myc	2.59981	3.4727e-06	0.00114935	3.47548	3.64722	4.16647	36.9516	20.7814	8.13076	3.76306	21.9546
	PGRP-SD	0.51221	5.78385e-05	0.0113293	28.4455	22.4361	22.0979	34.4329	31.182	34.7879	24.3265	33.4676
	Trpm	0.397324	8.30077e-06	0.00248971	22.7274	29.1837	27.6272	31.4499	36.0066	33.3633	26.5128	33.6066
	CG33462	0.533415	8.15673e-05	0.0142342	26.2955	26.0072	27.639	39.6708	29.6674	41.8645	26.6472	37.0676
	CG9505	0.38814	1.80818e-10	1.44624e-07	30.8383	31.7626	32.0602	38.3591	40.0957	40.8829	31.5537	39.7792
	cN-IIIB	0.346411	6.86085e-05	0.0126636	35.8928	32.0267	32.3019	40.4589	39.9758	42.4086	33.4071	40.9478
	CR44976	0.503904	1.7014e-05	0.00421044	42.4182	35.3622	38.9215	54.6864	47.5964	57.1766	38.9006	53.1531
	Drat	0.228537	0.000118154	0.0192211	49.5615	51.2922	52.259	56.8276	56.8739	59.0601	51.0376	57.5872
	Bin1	0.390877	4.24967e-05	0.00920693	52.228	44.0902	47.9718	58.9171	58.3765	65.139	48.0967	60.8109
	Pino	0.242395	5.40012e-05	0.010798	51.0144	56.5282	54.0051	61.5592	60.5836	61.8159	53.8492	61.3196
	Ubi-p5E	0.499471	4.47981e-05	0.00920693	47.3202	43.9972	48.2162	57.787	79.0422	53.8587	46.5112	63.5626
	CG12014	0.272779	0.000354257	0.0408837	64.871	61.5799	63.155	71.6897	71.0801	77.9255	63.2019	73.5651
	Hmgs	0.28836	0.000292148	0.0354941	66.4497	63.0626	61.056	76.6043	70.6178	76.9915	63.5228	74.7379
	CG9521	0.43988	0.000373142	0.0413878	68.3425	51.7975	52.1867	73.4899	71.6836	80.4787	57.4422	75.2174
	Hlc	0.179459	0.000465268	0.049073	72.5713	75.9514	75.5038	81.2746	83.5658	79.5666	74.6755	81.469
	LTV1	0.263797	1.01766e-06	0.000390701	87.5305	88.9331	90.5905	101.553	107.658	99.8111	89.018	103.007
	btn	0.349266	7.90912e-05	0.0140577	89.4699	93.5074	99.9454	114.908	107.708	124.201	94.3076	115.606
	PGRP-SA	0.392772	1.56156e-10	1.36253e-07	105.403	106.841	112.604	131.27	140.256	139.4	108.282	136.975
	ImpL3	0.537266	4.88578e-07	0.000256481	205.266	168.731	166.438	239.304	245.264	272.165	180.145	252.244
	ImpL2	0.298519	6.67724e-06	0.00206736	216.874	213.756	211.051	241.537	252.302	266.585	213.894	253.475
	rap	6.58759	4.57545e-61	4.39152e-57	8.24493	8.35916	9.38545	557.85	615.769	1228.4	8.66318	800.673
	CG34330	0.273448	4.32371e-05	0.00920693	730.281	749.561	814.516	884.347	871.155	914.539	764.786	890.014
