# Supplementary material for: A novel transcriptional cascade is involved in Fzr-mediated endoreplication
Source: Nucleic Acids Res. 2020 Mar 17;48(8):4214–29. doi: 10.1093/nar/gkaa158 (PMC7192621; doi:10.1093/nar/gkaa158)
Supplement: gkaa158_Supplemental_Files [file gkaa158_supplemental_files.zip › Supplementary Table S3.xlsx]

## Sheet: IgG-IP
Supplementary Table S3. Identification of Fzr interacting proteins through Co-IP experiment
	Reference	PepCount	UniquePepCount	CoverPercent	MW
	FileScan	Sequence	MH+	Diff(MH+)	Charge	Rank	Score	ExpectValue
$1-1	tr|B3KRK8|B3KRK8_HUMAN cDNA FLJ34494 fis, clone HLUNG2005030, highly similar to VIMENTIN OS=Homo sapiens PE=2 SV=1	12	12	0.258	46975.8	4.94
$1-2	tr|V9HWE1|V9HWE1_HUMAN Epididymis luminal protein 113 OS=Homo sapiens GN=HEL113 PE=2 SV=1	12	12	0.2253	53651.1	5.06
$1-3	sp|P08670|VIME_HUMAN Vimentin OS=Homo sapiens GN=VIM PE=1 SV=4	12	12	0.2253	53651.1	5.06
$1-4	tr|Q53HU8|Q53HU8_HUMAN Vimentin variant (Fragment) OS=Homo sapiens PE=2 SV=1	12	12	0.2253	53683.1	5.06
$1-5	tr|B0YJC4|B0YJC4_HUMAN Vimentin OS=Homo sapiens GN=VIM PE=1 SV=1	12	12	0.2436	49652.8	5.19
	R16009_6_CON,8370	K.FADLSEAANR.N	1093.53	-0.00071	2	1	52.23	0.000515
	R16009_6_CON,5343	K.LLEGEESR.I ! K.LLEGEESR.L ! R.LLEGEESR.L ! K.LLEGEESR.-	932.468	-0.0044	2	1	28.33	0.257
	R16009_6_CON,7889	K.LQEEMLQR.E ! R.LQEEMLQR.E	1046.53	-0.00031	2	1	35.1	0.028
	R16009_6_CON,8859	K.VELQELNDR.F	1115.57	-0.00362	2	1	56.77	0.000512
	R16009_6_CON,9117	R.DNLAEDIM*R.L	1092.5	-0.00121	2	1	31.47	0.0303
	R16009_6_CON,9845	R.EEAENTLQSFR.Q	1323.62	0.00478	2	1	40.41	0.0109
	R16009_6_CON,11471	R.EYQDLLNVK.M ! K.EYQDLLNVK.M	1121.58	-0.00221	2	1	32.62	0.0404
	R16009_6_CON,6534	R.IDLER.R ! R.IDLER.L ! R.LDIER.R ! R.LDLER.K ! K.LDLER.S ! K.LDLER.E	645.357	0.00387	2	1	28.18	0.534
	R16009_6_CON,7884	R.LQDEIQNMK.E	1118.55	-0.00172	2	1	25.5	0.485
	R16009_6_CON,5732	R.QDVDNASLAR.L	1088.53	-0.00022	2	1	79.69	6.41e-07
	R16009_6_CON,4883	R.QQYESVAAK.N	1023.51	0.00042	2	1	37.73	0.0108
	R16009_6_CON,5021	R.SYVTTSTR.T	914.458	0.00129	2	1	34.5	0.0142
$2-1	sp|P29460|IL12B_HUMAN Interleukin-12 subunit beta OS=Homo sapiens GN=IL12B PE=1 SV=1	10	8	0.2317	37168.5	5.52
	R16009_6_CON,15529	K.EDGIWSTDILK.D	1276.64	-0.00237	2	1	39.02	0.0118
	R16009_6_CON,7091	K.EFGDAGQYTCHK.G	1412.59	-0.00278	2	1	22.76	0.102
	R16009_6_CON,7115	K.EFGDAGQYTCHK.G	1412.59	4e-05	3	1	26.59	0.0214
	R16009_6_CON,12346	K.GGEVLSHSLLLLHK.K	1502.87	-0.00025	3	1	37.05	0.00744
	R16009_6_CON,5273	K.NASISVR.A	746.416	-3e-05	2	1	21.82	0.775
	R16009_6_CON,8044	K.NLQLKPLK.N	953.614	0.0002	3	1	21.03	0.0643
	R16009_6_CON,8690	K.TLTIQVK.E	802.503	-0.00945	2	1	22.17	0.182
	R16009_6_CON,9005	K.TLTIQVK.E	802.503	-0.00063	2	1	20.73	0.399
	R16009_6_CON,5279	K.TSATVICR.K	907.467	0.00034	2	1	54.09	0.000303
	R16009_6_CON,6221	R.DIIKPDPPK.N	1022.59	-0.00067	2	1	24.2	0.153
$3-1	sp|P63261|ACTG_HUMAN Actin, cytoplasmic 2 OS=Homo sapiens GN=ACTG1 PE=1 SV=1	9	8	0.184	41792.4	5.31
$3-2	sp|P60709|ACTB_HUMAN Actin, cytoplasmic 1 OS=Homo sapiens GN=ACTB PE=1 SV=1	9	8	0.184	41736.3	5.29
$3-3	tr|Q53G76|Q53G76_HUMAN Beta actin variant (Fragment) OS=Homo sapiens PE=2 SV=1	9	8	0.184	41720.2	5.29
$3-4	tr|Q8WVW5|Q8WVW5_HUMAN Putative uncharacterized protein (Fragment) OS=Homo sapiens PE=2 SV=1	9	8	0.1901	40502.9	5.78
$3-5	tr|B4E335|B4E335_HUMAN cDNA FLJ52842, highly similar to Actin, cytoplasmic 1 OS=Homo sapiens PE=2 SV=1	9	8	0.1966	39225.5	5.39
$3-6	tr|B4DVQ0|B4DVQ0_HUMAN cDNA FLJ58286, highly similar to Actin, cytoplasmic 2 OS=Homo sapiens PE=2 SV=1	9	8	0.2072	37348.4	5.49
$3-7	tr|Q53GK6|Q53GK6_HUMAN Beta actin variant (Fragment) OS=Homo sapiens PE=2 SV=1	9	8	0.184	41722.3	5.29
$3-8	tr|Q53G99|Q53G99_HUMAN Beta actin variant (Fragment) OS=Homo sapiens PE=2 SV=1	9	8	0.184	41764.3	5.38
$3-9	tr|B4E3A4|B4E3A4_HUMAN cDNA FLJ57283, highly similar to Actin, cytoplasmic 2 OS=Homo sapiens PE=2 SV=1	9	8	0.1938	39799.1	5.23
$3-10	tr|Q1KLZ0|Q1KLZ0_HUMAN HCG15971, isoform CRA_a OS=Homo sapiens GN=PS1TP5BP1 PE=2 SV=1	9	8	0.184	41736.3	5.29
	R16009_6_CON,6170	K.AGFAGDDAPR.A	976.448	0.0014	2	1	32.77	0.0178
	R16009_6_CON,5734	K.CDVDIR.K	777.356	1e-05	2	1	31.26	0.0282
	R16009_6_CON,7755	K.EITALAPSTM*K.I	1177.61	-0.001	2	1	26.88	0.193
	R16009_6_CON,9617	K.EITALAPSTMK.I	1161.62	-0.0023	2	1	46.24	0.00227
	R16009_6_CON,6363	K.IIAPPER.K ! K.IIAPPER.R	795.472	-0.00098	2	1	36.97	0.00583
	R16009_6_CON,7426	K.QEYDESGPSIVHR.K	1516.7	-0.00169	2	1	37.46	0.00778
	R16009_6_CON,9725	R.GILTLK.Y	644.434	0.00022	2	1	24.28	0.0825
	R16009_6_CON,8601	R.GYSFTTTAER.E	1132.53	0.00113	2	1	21.65	0.296
	R16009_6_CON,6624	R.IDIAGR.D ! R.LDIAGR.D ! R.LDLAGR.D ! R.LDLAGR.E ! R.LDLAGR.G	644.373	-0.00014	2	1	30.53	0.158
$4-1	tr|Q96DI9|Q96DI9_HUMAN POLDIP3 protein (Fragment) OS=Homo sapiens GN=POLDIP3 PE=2 SV=2	8	7	0.1343	45658.2	10.04
$4-2	tr|F6VRR5|F6VRR5_HUMAN Polymerase delta-interacting protein 3 OS=Homo sapiens GN=POLDIP3 PE=1 SV=1	8	7	0.1279	48103.1	9.93
$4-3	sp|Q9BY77|PDIP3_HUMAN Polymerase delta-interacting protein 3 OS=Homo sapiens GN=POLDIP3 PE=1 SV=2	8	7	0.133	46088.8	10
	R16009_6_CON,5039	K.AMAPLHPHPAGM*R.I	1401.69	-0.01037	4	1	22.4	1.67
	R16009_6_CON,6987	K.DDAITAYK.K	896.436	3e-05	2	1	20.24	0.453
	R16009_6_CON,13660	K.ELPAAEPVLSPLEGTK.M	1650.89	-0.00032	2	1	35.97	0.0153
	R16009_6_CON,6522	K.IGLSDAR.L	731.405	3e-05	2	1	56.64	0.000609
	R16009_6_CON,5633	K.KDDAITAYK.K	1024.53	-0.0018	2	1	33.24	0.0639
	R16009_6_CON,4077	K.QQTTVPQKPR.Q	1182.66	0.00035	3	1	24.78	0.165
	R16009_6_CON,4102	K.QQTTVPQKPR.Q	1182.66	0.0003	2	1	48.48	0.000705
	R16009_6_CON,3758	R.KQQTTVPQKPR.Q	1310.75	-0.00079	3	1	27.28	0.073
$5-1	tr|A0A0C4DGB6|A0A0C4DGB6_HUMAN Serum albumin OS=Homo sapiens GN=ALB PE=1 SV=1	7	7	0.1159	69225.8	5.99
$5-2	tr|B4DPP6|B4DPP6_HUMAN cDNA FLJ54371, highly similar to Serum albumin OS=Homo sapiens PE=2 SV=1	7	7	0.1133	70362.2	5.78
$5-3	tr|F6KPG5|F6KPG5_HUMAN Albumin (Fragment) OS=Homo sapiens PE=2 SV=1	7	7	0.1197	66530.6	5.73
$5-4	sp|P02768|ALBU_HUMAN Serum albumin OS=Homo sapiens GN=ALB PE=1 SV=2	7	7	0.1149	69366	5.92
$5-5	tr|B2RBS8|B2RBS8_HUMAN cDNA, FLJ95666, highly similar to Homo sapiens albumin (ALB), mRNA OS=Homo sapiens PE=2 SV=1	7	7	0.1149	69392.1	5.92
	R16009_6_CON,6365	K.CCTESLVNR.R	1138.5	0.00523	2	1	53.08	0.000216
	R16009_6_CON,5919	K.DDNPNLPR.L	940.448	-0.00445	2	1	36.71	0.0238
	R16009_6_CON,10602	K.FQNALLVR.Y	960.563	-0.01021	2	1	23.27	0.241
	R16009_6_CON,9557	K.KQTALVELVK.H	1128.7	0.00594	2	1	40.4	0.00427
	R16009_6_CON,5197	K.LDELRDEGK.A	1074.54	0.00071	2	1	23.26	0.411
	R16009_6_CON,11631	K.VPQVSTPTLVEVSR.N	1511.84	0.00126	2	1	39.09	0.00643
	R16009_6_CON,6725	K.YICENQDSISSK.L	1443.64	0.00053	2	1	21.11	0.185
$6-1	sp|P62280|RS11_HUMAN 40S ribosomal protein S11 OS=Homo sapiens GN=RPS11 PE=1 SV=3	6	6	0.2911	18430.5	10.31
	R16009_6_CON,8527	K.EAIEGTYIDK.K	1138.56	-0.00056	2	1	47.2	0.00175
	R16009_6_CON,10377	K.NIGLGFK.T	748.435	0.00061	2	1	30.04	0.0629
	R16009_6_CON,7910	K.QPTIFQNK.K	975.526	-0.00094	2	1	32.4	0.0525
	R16009_6_CON,8084	R.FNVLK.I ! R.FNVLK.V	620.377	0.00035	2	1	21.2	0.253
	R16009_6_CON,7157	R.ILSGVVTK.M	816.519	0.00061	2	1	24.52	0.0977
	R16009_6_CON,6652	R.VLLGETGK.E	816.483	-6e-05	2	1	49.1	0.00142
$7-1	tr|Q96IR1|Q96IR1_HUMAN RPS4X protein (Fragment) OS=Homo sapiens GN=RPS4X PE=2 SV=2	6	6	0.1605	27259.5	9.95
$7-2	tr|Q53HV1|Q53HV1_HUMAN Ribosomal protein S4, X-linked X isoform variant (Fragment) OS=Homo sapiens PE=2 SV=1	6	6	0.1483	29578.3	10.11
$7-3	sp|P62701|RS4X_HUMAN 40S ribosomal protein S4, X isoform OS=Homo sapiens GN=RPS4X PE=1 SV=2	6	6	0.1483	29597.4	10.16
$7-4	tr|B2R491|B2R491_HUMAN 40S ribosomal protein S4 OS=Homo sapiens GN=RPS4X PE=2 SV=1	6	6	0.1483	29597.4	10.16
	R16009_6_CON,6115	K.IFVGTK.G	664.403	0.00044	2	1	41.43	0.00281
	R16009_6_CON,8954	K.ITDFIK.F	736.424	-0.00876	2	1	25.97	0.167
	R16009_6_CON,6372	R.IGVITNR.E	772.468	-0.00517	2	1	36.75	0.0205
	R16009_6_CON,6498	R.LIYDTK.G	752.419	0.00614	2	1	30.15	0.102
	R16009_6_CON,6731	R.LTIAEER.D	831.457	0.0043	2	1	49.81	0.00285
	R16009_6_CON,10308	R.YPDPLIK.V	845.477	-0.00011	2	1	29.92	0.111
$8-1	tr|B4DE59|B4DE59_HUMAN cDNA FLJ60424, highly similar to Junction plakoglobin OS=Homo sapiens PE=2 SV=1	7	5	0.0782	62615.3	5.09
	R16009_6_CON,9348	K.EELAYLK.K	865.467	-0.0021	2	1	25.85	0.166
	R16009_6_CON,6647	R.LAADDFR.L ! R.LAADDFR.T ! K.LAADDFR.T ! K.LAADDFR.A ! R.LAADDFR.V ! K.LAADDFR.I	807.4	0.00681	2	1	32.2	0.13
	R16009_6_CON,7057	R.LAADDFR.L ! R.LAADDFR.T ! K.LAADDFR.T ! K.LAADDFR.A ! R.LAADDFR.V ! K.LAADDFR.I	807.4	0.00681	2	1	34.14	0.083
	R16009_6_CON,7773	R.LAADDFR.L ! R.LAADDFR.T ! K.LAADDFR.T ! K.LAADDFR.A ! R.LAADDFR.V ! K.LAADDFR.I	807.4	0.00045	2	1	40.96	0.00807
	R16009_6_CON,8164	R.LEQEIATYR.S ! R.LEQEIATYR.R ! R.LEQEIATYR.H	1122.58	-0.00151	2	1	64.87	4.62e-05
	R16009_6_CON,6358	R.TMQNTSDLDTAR.C	1352.61	-0.00166	2	1	57.1	0.000306
	R16009_6_CON,11558	R.VLDELTLAR.T ! R.VLDELTLAR.A ! K.VLDELTLAR.A	1029.59	-0.00045	2	1	61.66	6.06e-05
$9-1	sp|P62269|RS18_HUMAN 40S ribosomal protein S18 OS=Homo sapiens GN=RPS18 PE=1 SV=3	6	5	0.2895	17718.5	10.99
	R16009_6_CON,5170	K.LREDLER.L	930.5	0.00045	3	1	35.76	0.0251
	R16009_6_CON,6257	R.AGELTEDEVER.V	1247.57	-0.00189	2	1	28.9	0.0529
	R16009_6_CON,7118	R.AGELTEDEVER.V	1247.57	-3e-05	2	1	55.41	0.000114
	R16009_6_CON,5512	R.KADIDLTK.R	903.515	0.00183	2	1	47.79	0.0029
	R16009_6_CON,6907	R.VITIM*QNPR.Q	1087.59	0.00011	2	1	37.47	0.0447
	R16009_6_CON,7033	R.VLNTNIDGR.R	1001.54	-0.00168	2	1	65.94	2.15e-05
$10-1	tr|A0A0G2JIW1|A0A0G2JIW1_HUMAN Heat shock 70 kDa protein 1B OS=Homo sapiens GN=HSPA1B PE=1 SV=1	5	5	0.0717	70108.4	5.48
$10-2	tr|A8K5I0|A8K5I0_HUMAN Epididymis secretory protein Li 103 OS=Homo sapiens GN=HSPA1A PE=2 SV=1	5	5	0.0718	70051.4	5.48
$10-3	tr|Q59EJ3|Q59EJ3_HUMAN Heat shock 70kDa protein 1A variant (Fragment) OS=Homo sapiens PE=2 SV=1	5	5	0.0649	77494.7	5.97
$10-4	sp|P0DMV9|HS71B_HUMAN Heat shock 70 kDa protein 1B OS=Homo sapiens GN=HSPA1B PE=1 SV=1	5	5	0.0718	70051.4	5.48
$10-5	sp|P0DMV8|HS71A_HUMAN Heat shock 70 kDa protein 1A OS=Homo sapiens GN=HSPA1A PE=1 SV=1	5	5	0.0718	70051.4	5.48
	R16009_6_CON,7011	K.DNNLLGR.F	801.421	0.00046	2	1	46.73	0.00116
	R16009_6_CON,7583	K.FGDPVVQSDM*K.H	1238.57	-0.00054	2	1	30.14	0.0884
	R16009_6_CON,5351	K.VQVSYK.G	723.404	-0.00916	2	1	24.51	0.535
	R16009_6_CON,4501	K.YKAEDEVQR.E	1137.55	0.00072	2	1	28.17	0.352
	R16009_6_CON,11129	R.TTPSYVAFTDTER.L	1487.7	0.00855	2	1	60.81	0.000145
$11-1	tr|A8K525|A8K525_HUMAN cDNA FLJ76817, highly similar to Homo sapiens non-POU domain containing, octamer-binding (NONO), mRNA OS=Homo sapiens PE=2 SV=1	5	5	0.0828	54287.1	9.23
$11-2	tr|A0A0S2Z4Z9|A0A0S2Z4Z9_HUMAN Non-POU domain containing octamer-binding isoform 1 (Fragment) OS=Homo sapiens GN=NONO PE=2 SV=1	5	5	0.0828	54231	9.01
$11-3	sp|Q15233|NONO_HUMAN Non-POU domain-containing octamer-binding protein OS=Homo sapiens GN=NONO PE=1 SV=4	5	5	0.0828	54231	9.01
	R16009_6_CON,6405	K.AGEVFIHK.D	900.494	5e-05	2	1	64.2	2.28e-05
	R16009_6_CON,6090	K.GTFPDAR.E	763.373	-0.00011	2	1	28.31	0.15
	R16009_6_CON,7686	K.TFNLEK.Q	751.398	0.00574	2	1	28.64	0.288
	R16009_6_CON,5243	R.MEELHNQEVQK.R	1384.65	-0.00022	2	1	37.35	0.0308
	R16009_6_CON,6616	R.TLAEIAK.V ! R.TLAEIAK.A	745.445	-0.00118	2	1	45.43	0.00304
$12-1	tr|Q86VG2|Q86VG2_HUMAN Splicing factor proline/glutamine-rich (Polypyrimidine tract binding protein associated) OS=Homo sapiens GN=SFPQ PE=2 SV=1	5	5	0.0636	76187.5	9.5
$12-2	sp|P23246|SFPQ_HUMAN Splicing factor, proline- and glutamine-rich OS=Homo sapiens GN=SFPQ PE=1 SV=2	5	5	0.0636	76148.5	9.45
$12-3	tr|Q6PIX2|Q6PIX2_HUMAN SFPQ protein (Fragment) OS=Homo sapiens GN=SFPQ PE=2 SV=1	5	5	0.0857	55468.8	9.89
	R16009_6_CON,10022	K.ANLSLLR.R	786.483	0.01046	2	1	39.21	0.0143
	R16009_6_CON,5992	K.ISDSEGFK.A	882.42	-0.00231	2	1	20.8	0.45
	R16009_6_CON,10661	K.YGEPGEVFINK.G	1252.62	0.00809	2	1	26.11	0.302
	R16009_6_CON,6246	R.ALAEIAK.A	715.435	0.0021	2	1	44.91	0.0058
	R16009_6_CON,4902	R.SPPPGM*GLNQNR.G	1283.62	-0.00066	2	1	25.68	0.136
$13-1	tr|E7ENE1|E7ENE1_HUMAN Interleukin-12 subunit alpha OS=Homo sapiens GN=IL12A PE=4 SV=1	4	4	0.1814	23954.9	8.88
$13-2	sp|P29459|IL12A_HUMAN Interleukin-12 subunit alpha OS=Homo sapiens GN=IL12A PE=1 SV=2	4	4	0.1781	24873.8	6.21
$13-3	tr|O60595|O60595_HUMAN Interleukin 12 OS=Homo sapiens GN=IL12A PE=2 SV=2	4	4	0.1542	28292.7	6.98
	R16009_6_CON,7412	K.ILMDPK.Y ! K.LLMDPK.R	716.401	0.00838	2	1	21.91	1.21
	R16009_6_CON,14322	K.LCILLHAFR.I	1142.65	0.01483	3	1	29.89	0.0908
	R16009_6_CON,10686	K.SSLEEPDFYK.T	1214.56	0.00089	2	1	29.51	0.0355
	R16009_6_CON,10605	R.ETSFITNGSCLASR.K	1542.72	0.00895	2	1	66.38	1.85e-05
$14-1	sp|Q5VTE0|EF1A3_HUMAN Putative elongation factor 1-alpha-like 3 OS=Homo sapiens GN=EEF1A1P5 PE=5 SV=1	4	4	0.0736	50184.4	9.15
$14-2	tr|Q6IPS9|Q6IPS9_HUMAN Elongation factor 1-alpha OS=Homo sapiens GN=EEF1A1 PE=2 SV=1	4	4	0.0736	50140.3	9.1
$14-3	sp|P68104|EF1A1_HUMAN Elongation factor 1-alpha 1 OS=Homo sapiens GN=EEF1A1 PE=1 SV=1	4	4	0.0736	50140.3	9.1
$14-4	tr|Q53HR5|Q53HR5_HUMAN Elongation factor 1-alpha (Fragment) OS=Homo sapiens PE=2 SV=1	4	4	0.0736	50124.2	9.1
$14-5	tr|Q6IPT9|Q6IPT9_HUMAN Elongation factor 1-alpha OS=Homo sapiens GN=EEF1A1 PE=2 SV=1	4	4	0.0736	50184.3	9.14
$14-6	tr|Q53HR1|Q53HR1_HUMAN Eukaryotic translation elongation factor 1 alpha 1 variant (Fragment) OS=Homo sapiens PE=2 SV=1	4	4	0.0929	39255.8	8.97
$14-7	tr|Q53HM9|Q53HM9_HUMAN Elongation factor 1-alpha (Fragment) OS=Homo sapiens PE=2 SV=1	4	4	0.0736	50141.2	8.98
$14-8	tr|Q53GE9|Q53GE9_HUMAN Elongation factor 1-alpha (Fragment) OS=Homo sapiens PE=2 SV=1	4	4	0.0736	50110.3	9.1
$14-9	tr|Q96RE1|Q96RE1_HUMAN Translation elongation factor 1 alpha 1-like 14 OS=Homo sapiens GN=EEF1A1L14 PE=2 SV=1	4	4	0.0854	43024.1	8.94
$14-10	tr|Q53GA1|Q53GA1_HUMAN Elongation factor 1-alpha (Fragment) OS=Homo sapiens PE=2 SV=1	4	4	0.0736	50110.3	9.1
$14-11	tr|Q6IPN6|Q6IPN6_HUMAN Elongation factor 1-alpha OS=Homo sapiens GN=EEF1A1 PE=2 SV=1	4	4	0.0736	50122.2	9.1
$14-12	tr|A0A087WVQ9|A0A087WVQ9_HUMAN Elongation factor 1-alpha 1 OS=Homo sapiens GN=EEF1A1 PE=1 SV=1	4	4	0.0771	47882.7	9.12
$14-13	tr|A8K9C4|A8K9C4_HUMAN Elongation factor 1-alpha OS=Homo sapiens PE=2 SV=1	4	4	0.0736	50200.4	9.1
$14-14	tr|Q8IUB0|Q8IUB0_HUMAN CTCL tumor antigen HD-CL-08 OS=Homo sapiens PE=2 SV=1	4	4	0.0942	38668.2	8.98
$14-15	tr|Q9NZS6|Q9NZS6_HUMAN Elongation factor 1-alpha (Fragment) OS=Homo sapiens PE=2 SV=1	4	4	0.0798	46268.7	9.08
$14-16	tr|Q53HQ7|Q53HQ7_HUMAN Elongation factor 1-alpha (Fragment) OS=Homo sapiens PE=2 SV=1	4	4	0.0736	50198.3	9.04
$14-17	tr|B4E2C5|B4E2C5_HUMAN cDNA FLJ54032, highly similar to Elongation factor 1-alpha 1 OS=Homo sapiens PE=2 SV=1	4	4	0.1104	33188.9	8.91
$14-18	tr|Q504Z0|Q504Z0_HUMAN EEF1A1 protein OS=Homo sapiens GN=EEF1A1 PE=2 SV=1	4	4	0.1104	33241.9	9.06
	R16009_6_CON,9407	K.IGGIGTVPVGR.V	1025.61	-0.0025	2	1	45.05	0.00162
	R16009_6_CON,10423	R.LPLQDVYK.I ! R.LPLQDVYK.T	975.551	0.00112	2	1	28.11	0.112
	R16009_6_CON,8121	R.QTVAVGVIK.A ! R.QTVAVGVIK.N	914.567	0.00051	2	1	38.08	0.00946
	R16009_6_CON,6356	R.YEEIVK.E	780.414	-0.00019	2	1	23.19	0.268
$15-1	tr|C0JYY2|C0JYY2_HUMAN Apolipoprotein B (Including Ag(X) antigen) OS=Homo sapiens GN=APOB PE=4 SV=1	5	3	0.0064	515551	6.58
	R16009_6_CON,7875	K.IISDYHQQFR.Y	1306.65	0.00265	2	1	20.86	1.06
	R16009_6_CON,7898	K.IISDYHQQFR.Y	1306.65	-0.00138	3	1	25.25	0.396
	R16009_6_CON,11228	K.SPAFTDLHLR.Y	1156.61	-0.0018	2	1	51.83	0.000867
	R16009_6_CON,11233	K.SPAFTDLHLR.Y	1156.61	-0.00452	3	1	40.81	0.0146
	R16009_6_CON,8171	R.INDVLEHVK.H	1066.59	-0.0036	2	1	20.22	0.842
$16-1	tr|A8K4C8|A8K4C8_HUMAN 60S ribosomal protein L13 OS=Homo sapiens GN=RPL13 PE=2 SV=1	3	3	0.1185	24261.2	11.65
$16-2	tr|Q6NZ55|Q6NZ55_HUMAN 60S ribosomal protein L13 OS=Homo sapiens GN=RPL13 PE=2 SV=1	3	3	0.1185	24265.2	11.65
$16-3	sp|P26373|RL13_HUMAN 60S ribosomal protein L13 OS=Homo sapiens GN=RPL13 PE=1 SV=4	3	3	0.1185	24261.2	11.65
	R16009_6_CON,7501	K.AFASLR.M	664.378	0.00012	2	1	27.41	0.158
	R16009_6_CON,6419	K.STESLQANVQR.L	1232.62	-0.00979	2	1	48.35	0.00295
	R16009_6_CON,13455	R.GFSLEELR.V	950.494	0.00143	2	1	22.46	0.936
$17-1	tr|H0YKD8|H0YKD8_HUMAN 60S ribosomal protein L28 OS=Homo sapiens GN=RPL28 PE=1 SV=1	3	3	0.1706	19071.8	11.46
$17-2	tr|Q59F34|Q59F34_HUMAN Ribosomal protein L28 variant (Fragment) OS=Homo sapiens PE=2 SV=1	3	3	0.3053	10700.3	10.43
$17-3	tr|H0YLP6|H0YLP6_HUMAN 60S ribosomal protein L28 OS=Homo sapiens GN=RPL28 PE=1 SV=1	3	3	0.3258	9657.03	10.37
$17-4	sp|P46779|RL28_HUMAN 60S ribosomal protein L28 OS=Homo sapiens GN=RPL28 PE=1 SV=3	3	3	0.2117	15747.3	12.02
$17-5	tr|H0YMF4|H0YMF4_HUMAN 60S ribosomal protein L28 OS=Homo sapiens GN=RPL28 PE=1 SV=1	3	3	0.2589	12390.2	11.68
	R16009_6_CON,6355	K.QTYSTEPNNLK.A	1294.63	-0.00334	2	1	57.52	0.000116
	R16009_6_CON,5109	K.TVGVEPAADGK.G	1043.54	-5e-05	2	1	38.28	0.00909
	R16009_6_CON,6098	R.YNGLIHR.K	872.474	-0.00153	2	1	30.08	0.0679
$18-1	sp|P05109|S10A8_HUMAN Protein S100-A8 OS=Homo sapiens GN=S100A8 PE=1 SV=1	3	3	0.2796	10834.4	6.51
	R16009_6_CON,8169	-.MLTELEK.A	863.454	-0.00291	2	1	33.59	0.0433
	R16009_6_CON,6205	K.GNFHAVYR.D	963.48	-0.00013	3	1	27.33	0.16
	R16009_6_CON,10300	K.LLETECPQYIR.K	1421.71	-0.00422	2	1	49.8	0.00441
$19-1	sp|P19474|RO52_HUMAN E3 ubiquitin-protein ligase TRIM21 OS=Homo sapiens GN=TRIM21 PE=1 SV=1	3	3	0.0611	54169.2	5.98
	R16009_6_CON,11603	K.DLDITSPELR.S	1158.6	0.00736	2	1	43.39	0.00826
	R16009_6_CON,4968	K.GGGSVCPVCR.Q	1048.47	-0.00643	2	1	24.82	0.177
	R16009_6_CON,9885	K.NFLVEEEQR.Q	1163.57	-0.00362	2	1	43.78	0.00943
$20-1	sp|P62277|RS13_HUMAN 40S ribosomal protein S13 OS=Homo sapiens GN=RPS13 PE=1 SV=2	3	3	0.1722	17222.1	10.53
	R16009_6_CON,9314	K.GLSQSALPYR.R	1091.58	0.00426	2	1	45.65	0.00244
	R16009_6_CON,4103	R.DSHGVAQVR.F	968.491	-0.0019	2	1	22.25	0.83
	R16009_6_CON,10363	R.LILIESR.I	843.53	-0.00261	2	1	27.75	0.11
$21-1	tr|Q6IBH6|Q6IBH6_HUMAN RPL26 protein OS=Homo sapiens GN=RPL26 PE=2 SV=1	3	3	0.1034	17244	10.55
$21-2	tr|J3QQQ9|J3QQQ9_HUMAN Uncharacterized protein OS=Homo sapiens PE=4 SV=1	3	3	0.1402	12691.7	10.78
$21-3	sp|Q9UNX3|RL26L_HUMAN 60S ribosomal protein L26-like 1 OS=Homo sapiens GN=RPL26L1 PE=1 SV=1	3	3	0.1034	17256	10.55
$21-4	sp|P61254|RL26_HUMAN 60S ribosomal protein L26 OS=Homo sapiens GN=RPL26 PE=1 SV=1	3	3	0.1034	17258	10.55
$21-5	tr|J3KTJ8|J3KTJ8_HUMAN 60S ribosomal protein L26 (Fragment) OS=Homo sapiens GN=RPL26 PE=4 SV=7	3	3	0.1546	11597.4	10.9
$21-6	tr|E5RIT6|E5RIT6_HUMAN 60S ribosomal protein L26-like 1 (Fragment) OS=Homo sapiens GN=RPL26L1 PE=1 SV=1	3	3	0.1172	15206.7	11.1
$21-7	tr|J3QQV1|J3QQV1_HUMAN 60S ribosomal protein L26 OS=Homo sapiens GN=RPL26 PE=4 SV=1	3	3	0.1364	12933.9	10.76
$21-8	tr|J3QRI7|J3QRI7_HUMAN 60S ribosomal protein L26 (Fragment) OS=Homo sapiens GN=RPL26 PE=4 SV=1	3	3	0.1402	12629.6	10.92
$21-9	tr|A0A024RBF6|A0A024RBF6_HUMAN HCG26523, isoform CRA_a OS=Homo sapiens GN=hCG_26523 PE=4 SV=1	3	3	0.1034	17270.9	10.2
$21-10	tr|J3QRC4|J3QRC4_HUMAN 60S ribosomal protein L26 (Fragment) OS=Homo sapiens GN=RPL26 PE=4 SV=1	3	3	0.1111	15639.8	11.22
	R16009_6_CON,6361	K.DDEVQVVR.G	959.479	0.00654	2	1	28.67	0.268
	R16009_6_CON,5963	K.VVQVYR.K	763.446	-0.00662	2	1	34.7	0.0413
	R16009_6_CON,5172	R.KDDEVQVVR.G	1087.57	0.00149	2	1	58.28	0.00042
$22-1	sp|P02774|VTDB_HUMAN Vitamin D-binding protein OS=Homo sapiens GN=GC PE=1 SV=1	4	2	0.0443	52963.1	5.4
$22-2	tr|D6RF35|D6RF35_HUMAN Vitamin D-binding protein OS=Homo sapiens GN=GC PE=1 SV=1	4	2	0.0441	53020	5.38
$22-3	tr|V9HWI6|V9HWI6_HUMAN Epididymis secretory protein Li 51 OS=Homo sapiens GN=HEL-S-51 PE=2 SV=1	4	2	0.0443	52963.1	5.4
	R16009_6_CON,10262	K.VM*DKYTFELSR.R	1404.68	0.00089	3	1	46.42	0.00136
	R16009_6_CON,10274	K.VM*DKYTFELSR.R	1404.68	0	2	1	21.98	0.374
	R16009_6_CON,11521	R.THLPEVFLSK.V	1170.65	-0.00413	2	1	20.53	1.12
	R16009_6_CON,11575	R.THLPEVFLSK.V	1170.65	-0.00372	3	1	33.76	0.0533
$23-1	sp|P06899|H2B1J_HUMAN Histone H2B type 1-J OS=Homo sapiens GN=HIST1H2BJ PE=1 SV=3	3	2	0.1587	13904	10.31
$23-2	sp|P23527|H2B1O_HUMAN Histone H2B type 1-O OS=Homo sapiens GN=HIST1H2BO PE=1 SV=3	3	2	0.1587	13906	10.31
$23-3	sp|Q8N257|H2B3B_HUMAN Histone H2B type 3-B OS=Homo sapiens GN=HIST3H2BB PE=1 SV=3	3	2	0.1587	13907.9	10.31
$23-4	tr|A8K9J7|A8K9J7_HUMAN Histone H2B OS=Homo sapiens PE=2 SV=1	3	2	0.1587	13996.1	10.31
$23-5	sp|O60814|H2B1K_HUMAN Histone H2B type 1-K OS=Homo sapiens GN=HIST1H2BK PE=1 SV=3	3	2	0.1587	13890	10.31
$23-6	sp|Q99880|H2B1L_HUMAN Histone H2B type 1-L OS=Homo sapiens GN=HIST1H2BL PE=1 SV=3	3	2	0.1587	13952	10.31
$23-7	sp|P33778|H2B1B_HUMAN Histone H2B type 1-B OS=Homo sapiens GN=HIST1H2BB PE=1 SV=2	3	2	0.1587	13950	10.31
$23-8	tr|B4DR52|B4DR52_HUMAN Histone H2B OS=Homo sapiens PE=2 SV=1	3	2	0.1205	18040.7	10.31
$23-9	tr|I6L9F7|I6L9F7_HUMAN Histone H2B (Fragment) OS=Homo sapiens GN=HIST1H2BM PE=2 SV=1	3	2	0.1449	15156.4	10.25
$23-10	tr|Q0D2M2|Q0D2M2_HUMAN HIST1H2BC protein OS=Homo sapiens GN=HIST1H2BC PE=2 SV=1	3	2	0.1587	13833.9	10.39
$23-11	tr|A0A024RCL8|A0A024RCL8_HUMAN Histone H2B OS=Homo sapiens GN=HIST1H2BK PE=3 SV=1	3	2	0.1587	13890	10.31
$23-12	tr|A0A024RCJ2|A0A024RCJ2_HUMAN Histone H2B OS=Homo sapiens GN=HIST1H2BJ PE=3 SV=1	3	2	0.1587	13904	10.31
$23-13	tr|B2R4S9|B2R4S9_HUMAN Histone H2B OS=Homo sapiens GN=HIST1H2BG PE=2 SV=1	3	2	0.1587	13906	10.31
$23-14	tr|U3KQK0|U3KQK0_HUMAN Histone H2B OS=Homo sapiens GN=HIST1H2BN PE=1 SV=1	3	2	0.1205	18803.7	10.53
$23-15	tr|A0A024QZZ7|A0A024QZZ7_HUMAN Histone H2B OS=Homo sapiens GN=HIST1H2BD PE=3 SV=1	3	2	0.1587	13936	10.31
$23-16	tr|A0A024RCJ9|A0A024RCJ9_HUMAN Histone H2B OS=Homo sapiens GN=HIST1H2BN PE=3 SV=1	3	2	0.1587	13922	10.31
$23-17	sp|Q99879|H2B1M_HUMAN Histone H2B type 1-M OS=Homo sapiens GN=HIST1H2BM PE=1 SV=3	3	2	0.1587	13989.1	10.31
$23-18	sp|Q16778|H2B2E_HUMAN Histone H2B type 2-E OS=Homo sapiens GN=HIST2H2BE PE=1 SV=3	3	2	0.1587	13920	10.31
$23-19	sp|P57053|H2BFS_HUMAN Histone H2B type F-S OS=Homo sapiens GN=H2BFS PE=1 SV=2	3	2	0.1587	13944	10.37
$23-20	sp|Q93079|H2B1H_HUMAN Histone H2B type 1-H OS=Homo sapiens GN=HIST1H2BH PE=1 SV=3	3	2	0.1587	13891.9	10.31
$23-21	sp|P62807|H2B1C_HUMAN Histone H2B type 1-C/E/F/G/I OS=Homo sapiens GN=HIST1H2BC PE=1 SV=4	3	2	0.1587	13906	10.31
$23-22	sp|Q99877|H2B1N_HUMAN Histone H2B type 1-N OS=Homo sapiens GN=HIST1H2BN PE=1 SV=3	3	2	0.1587	13922	10.31
$23-23	sp|Q5QNW6|H2B2F_HUMAN Histone H2B type 2-F OS=Homo sapiens GN=HIST2H2BF PE=1 SV=3	3	2	0.1587	13920	10.31
$23-24	sp|Q96A08|H2B1A_HUMAN Histone H2B type 1-A OS=Homo sapiens GN=HIST1H2BA PE=1 SV=3	3	2	0.1575	14167.3	10.31
$23-25	sp|P58876|H2B1D_HUMAN Histone H2B type 1-D OS=Homo sapiens GN=HIST1H2BD PE=1 SV=2	3	2	0.1587	13936	10.31
	R16009_6_CON,4405	K.QVHPDTGISSK.A	1168.6	0.00296	2	1	47.97	0.00247
	R16009_6_CON,4415	K.QVHPDTGISSK.A	1168.6	0.00022	3	1	33.97	0.0261
	R16009_6_CON,12392	R.LLLPGELAK.H	953.603	-0.00126	2	1	25.88	0.0291
$24-1	tr|A0A087WZ27|A0A087WZ27_HUMAN Zinc finger protein 90 OS=Homo sapiens GN=ZNF90 PE=4 SV=2	2	2	0.1163	14394.8	10.24
$24-2	tr|M0R210|M0R210_HUMAN 40S ribosomal protein S16 OS=Homo sapiens GN=RPS16 PE=1 SV=1	2	2	0.1163	14418.8	10.24
$24-3	sp|P62249|RS16_HUMAN 40S ribosomal protein S16 OS=Homo sapiens GN=RPS16 PE=1 SV=2	2	2	0.1027	16445.1	10.21
	R16009_6_CON,9575	R.FAGVDIR.V	777.425	-0.0001	2	1	40.7	0.00829
	R16009_6_CON,8540	R.TLLVADPR.R	884.52	0.00726	2	1	22.59	0.283
$25-1	tr|A0A0A0MS08|A0A0A0MS08_HUMAN Ig gamma-1 chain C region (Fragment) OS=Homo sapiens GN=IGHG1 PE=1 SV=1	2	2	0.0501	43911.4	6.55
$25-2	sp|P01857|IGHG1_HUMAN Ig gamma-1 chain C region OS=Homo sapiens GN=IGHG1 PE=1 SV=1	2	2	0.0606	36105.5	8.46
$25-3	tr|Q5EFE5|Q5EFE5_HUMAN Anti-RhD monoclonal T125 gamma1 heavy chain OS=Homo sapiens PE=2 SV=1	2	2	0.0421	52361.8	8.64
$25-4	tr|A0A087WYC5|A0A087WYC5_HUMAN Ig gamma-1 chain C region OS=Homo sapiens GN=IGHG1 PE=1 SV=1	2	2	0.0421	52425.6	8.45
$25-5	tr|A0A0A0MS07|A0A0A0MS07_HUMAN Ig gamma-1 chain C region (Fragment) OS=Homo sapiens GN=IGHG1 PE=1 SV=1	2	2	0.0678	31982.9	8.3
$25-6	tr|Q6MZV7|Q6MZV7_HUMAN Putative uncharacterized protein DKFZp686C11235 OS=Homo sapiens GN=DKFZp686C11235 PE=2 SV=1	2	2	0.0423	52120.4	7.51
$25-7	tr|A8K008|A8K008_HUMAN Uncharacterized protein OS=Homo sapiens PE=1 SV=1	2	2	0.0424	51595.9	8.44
$25-8	tr|Q6N089|Q6N089_HUMAN Uncharacterized protein OS=Homo sapiens GN=DKFZp686P15220 PE=1 SV=1	2	2	0.0424	51724	8.14
$25-9	tr|Q6PYX1|Q6PYX1_HUMAN Hepatitis B virus receptor binding protein (Fragment) OS=Homo sapiens PE=1 SV=1	2	2	0.0575	38161.7	8.27
$25-10	tr|V9HW68|V9HW68_HUMAN Epididymis luminal protein 214 OS=Homo sapiens GN=HEL-214 PE=2 SV=1	2	2	0.0426	51714.9	7.88
$25-11	tr|Q6MZQ6|Q6MZQ6_HUMAN Putative uncharacterized protein DKFZp686G11190 OS=Homo sapiens GN=DKFZp686G11190 PE=2 SV=1	2	2	0.0421	52042.3	8.31
$25-12	tr|A0A087X1C7|A0A087X1C7_HUMAN Ig gamma-1 chain C region OS=Homo sapiens GN=IGHG1 PE=1 SV=1	2	2	0.0433	50487.6	8.7
$25-13	tr|Q6N094|Q6N094_HUMAN Putative uncharacterized protein DKFZp686O01196 OS=Homo sapiens GN=DKFZp686O01196 PE=2 SV=1	2	2	0.0417	52612.1	8.46
$25-14	tr|S6B291|S6B291_HUMAN IgG H chain OS=Homo sapiens PE=1 SV=1	2	2	0.0429	50869.9	7.89
$25-15	tr|Q6N097|Q6N097_HUMAN Putative uncharacterized protein DKFZp686H20196 OS=Homo sapiens GN=DKFZp686H20196 PE=2 SV=1	2	2	0.0416	52758.3	8.75
$25-16	tr|Q6N095|Q6N095_HUMAN Uncharacterized protein OS=Homo sapiens GN=DKFZp686K03196 PE=1 SV=1	2	2	0.0421	52359.8	8.84
$25-17	tr|Q6N096|Q6N096_HUMAN Putative uncharacterized protein DKFZp686I15196 OS=Homo sapiens GN=DKFZp686I15196 PE=2 SV=1	2	2	0.0429	50926.1	8.33
$25-18	tr|Q6GMX6|Q6GMX6_HUMAN IGH@ protein OS=Homo sapiens GN=IGH@ PE=1 SV=1	2	2	0.043	51082.4	8.91
$25-19	tr|Q7Z351|Q7Z351_HUMAN Putative uncharacterized protein DKFZp686N02209 OS=Homo sapiens GN=DKFZp686N02209 PE=2 SV=1	2	2	0.0415	52851.4	8.75
$25-20	tr|A0A087WV47|A0A087WV47_HUMAN Ig gamma-1 chain C region OS=Homo sapiens GN=IGHG1 PE=1 SV=1	2	2	0.0429	51153.3	7.49
$25-21	tr|A0A087X079|A0A087X079_HUMAN Ig gamma-1 chain C region OS=Homo sapiens GN=IGHG1 PE=1 SV=1	2	2	0.0423	51912.1	8.33
$25-22	tr|A0A0G2JNK4|A0A0G2JNK4_HUMAN Ig gamma-1 chain C region OS=Homo sapiens GN=IGHG1 PE=1 SV=1	2	2	0.0431	50915.1	8.13
	R16009_6_CON,7484	K.ALPAPIEK.T	838.503	-0.00948	2	1	28.8	0.0343
	R16009_6_CON,11650	K.GPSVFPLAPSSK.S	1186.65	-0.00021	2	1	21.52	0.619
$26-1	tr|A0A0S2Z487|A0A0S2Z487_HUMAN Junction plakoglobin isoform 1 (Fragment) OS=Homo sapiens GN=JUP PE=2 SV=1	2	2	0.0295	81743.9	5.75
$26-2	tr|A0A024R1X8|A0A024R1X8_HUMAN Junction plakoglobin, isoform CRA_a OS=Homo sapiens GN=JUP PE=4 SV=1	2	2	0.0295	81725.8	5.75
$26-3	sp|P14923|PLAK_HUMAN Junction plakoglobin OS=Homo sapiens GN=JUP PE=1 SV=3	2	2	0.0295	81743.9	5.75
	R16009_6_CON,4544	R.ISEDKNPDYR.K	1236.59	-0.00725	2	1	32.2	0.101
	R16009_6_CON,6358	R.TMQNTSDLDTAR.C	1352.61	-0.00166	2	1	57.1	0.000306
$27-1	tr|A0A0U1RR32|A0A0U1RR32_HUMAN Histone H2A OS=Homo sapiens GN=hCG_2039566 PE=3 SV=1	2	2	0.0947	18481.3	11.52
$27-2	sp|Q16777|H2A2C_HUMAN Histone H2A type 2-C OS=Homo sapiens GN=HIST2H2AC PE=1 SV=4	2	2	0.124	13988.2	10.9
$27-3	sp|P04908|H2A1B_HUMAN Histone H2A type 1-B/E OS=Homo sapiens GN=HIST1H2AB PE=1 SV=2	2	2	0.1231	14135.3	11.05
$27-4	tr|A3KPC7|A3KPC7_HUMAN Histone H2A OS=Homo sapiens GN=HIST1H2AH PE=2 SV=1	2	2	0.125	13906.1	10.88
$27-5	tr|A4FTV9|A4FTV9_HUMAN Histone H2A OS=Homo sapiens GN=HIST1H2AK PE=2 SV=1	2	2	0.1231	14091.3	10.9
$27-6	tr|B2R5B3|B2R5B3_HUMAN Histone H2A OS=Homo sapiens PE=2 SV=1	2	2	0.1231	14110.4	11.06
$27-7	sp|Q6FI13|H2A2A_HUMAN Histone H2A type 2-A OS=Homo sapiens GN=HIST2H2AA3 PE=1 SV=3	2	2	0.1231	14095.3	10.9
$27-8	sp|P0C0S5|H2AZ_HUMAN Histone H2A.Z OS=Homo sapiens GN=H2AFZ PE=1 SV=2	2	2	0.125	13552.6	10.58
$27-9	sp|Q71UI9|H2AV_HUMAN Histone H2A.V OS=Homo sapiens GN=H2AFV PE=1 SV=3	2	2	0.125	13508.5	10.58
$27-10	sp|Q9BTM1|H2AJ_HUMAN Histone H2A.J OS=Homo sapiens GN=H2AFJ PE=1 SV=1	2	2	0.124	14019.2	10.9
$27-11	tr|C9J0D1|C9J0D1_HUMAN Histone H2A OS=Homo sapiens GN=H2AFV PE=1 SV=1	2	2	0.1311	13163	9.99
$27-12	sp|Q96QV6|H2A1A_HUMAN Histone H2A type 1-A OS=Homo sapiens GN=HIST1H2AA PE=1 SV=3	2	2	0.1221	14233.3	10.86
$27-13	sp|P20671|H2A1D_HUMAN Histone H2A type 1-D OS=Homo sapiens GN=HIST1H2AD PE=1 SV=2	2	2	0.1231	14107.3	10.9
$27-14	sp|Q96KK5|H2A1H_HUMAN Histone H2A type 1-H OS=Homo sapiens GN=HIST1H2AH PE=1 SV=3	2	2	0.125	13906.1	10.88
$27-15	sp|Q7L7L0|H2A3_HUMAN Histone H2A type 3 OS=Homo sapiens GN=HIST3H2A PE=1 SV=3	2	2	0.1231	14121.3	11.05
$27-16	sp|Q93077|H2A1C_HUMAN Histone H2A type 1-C OS=Homo sapiens GN=HIST1H2AC PE=1 SV=3	2	2	0.1231	14105.3	11.05
$27-17	sp|P16104|H2AX_HUMAN Histone H2AX OS=Homo sapiens GN=H2AFX PE=1 SV=2	2	2	0.1119	15144.4	10.74
$27-18	sp|P0C0S8|H2A1_HUMAN Histone H2A type 1 OS=Homo sapiens GN=HIST1H2AG PE=1 SV=2	2	2	0.1231	14091.3	10.9
$27-19	sp|Q99878|H2A1J_HUMAN Histone H2A type 1-J OS=Homo sapiens GN=HIST1H2AJ PE=1 SV=3	2	2	0.125	13936.1	10.88
$27-20	tr|A0A024RAS2|A0A024RAS2_HUMAN Histone H2A OS=Homo sapiens GN=H2AFJ PE=3 SV=1	2	2	0.124	14019.2	10.9
$27-21	tr|A0A024R017|A0A024R017_HUMAN Histone H2A OS=Homo sapiens GN=HIST1H2AC PE=3 SV=1	2	2	0.1231	14105.3	11.05
$27-22	tr|B2R5B6|B2R5B6_HUMAN Histone H2A OS=Homo sapiens PE=2 SV=1	2	2	0.1231	14137.3	10.9
$27-23	tr|Q08AJ9|Q08AJ9_HUMAN Histone H2A OS=Homo sapiens GN=HIST1H2AB PE=2 SV=1	2	2	0.1231	14135.3	11.05
$27-24	tr|A0A0U1RRH7|A0A0U1RRH7_HUMAN Histone H2A OS=Homo sapiens PE=3 SV=1	2	2	0.0941	18552.4	11.52
	R16009_6_CON,11301	R.AGLQFPVGR.I ! R.AGLQFPVGR.V	944.531	-0.00017	2	1	41.32	0.00784
	R16009_6_CON,8304	R.HLQLAIR.N ! R.HLQLAIR.G	850.526	-0.007	2	1	20.41	0.124
$28-1	tr|B2R6Y1|B2R6Y1_HUMAN Histone H3 OS=Homo sapiens PE=2 SV=1	2	2	0.1029	15313.7	11.26
$28-2	tr|B4DEB1|B4DEB1_HUMAN Histone H3 OS=Homo sapiens GN=H3F3A PE=1 SV=1	2	2	0.1138	14052.4	11.34
$28-3	tr|K7EMV3|K7EMV3_HUMAN Histone H3 OS=Homo sapiens GN=H3F3B PE=1 SV=1	2	2	0.1522	10334	11.82
$28-4	tr|B4E380|B4E380_HUMAN Histone H3 OS=Homo sapiens PE=2 SV=1	2	2	0.1239	12918.1	11.92
$28-5	sp|Q16695|H31T_HUMAN Histone H3.1t OS=Homo sapiens GN=HIST3H3 PE=1 SV=3	2	2	0.1029	15508.1	11.13
$28-6	sp|Q71DI3|H32_HUMAN Histone H3.2 OS=Homo sapiens GN=HIST2H3A PE=1 SV=3	2	2	0.1029	15387.8	11.27
$28-7	tr|B2R4P9|B2R4P9_HUMAN Histone H3 OS=Homo sapiens GN=H3F3A PE=2 SV=1	2	2	0.1029	15327.7	11.27
$28-8	sp|P84243|H33_HUMAN Histone H3.3 OS=Homo sapiens GN=H3F3A PE=1 SV=2	2	2	0.1029	15327.7	11.27
$28-9	tr|K7ES00|K7ES00_HUMAN Histone H3.3 (Fragment) OS=Homo sapiens GN=H3F3B PE=1 SV=1	2	2	0.0927	16621.2	11.84
$28-10	tr|K7EK07|K7EK07_HUMAN Histone H3 (Fragment) OS=Homo sapiens GN=H3F3B PE=1 SV=1	2	2	0.1061	14914.3	11.29
$28-11	sp|P68431|H31_HUMAN Histone H3.1 OS=Homo sapiens GN=HIST1H3A PE=1 SV=2	2	2	0.1029	15403.9	11.13
	R16009_6_CON,9363	K.STELLIR.K	831.493	0.00044	2	1	28.57	0.116
	R16009_6_CON,6969	R.EIAQDFK.T	850.43	-0.00037	2	1	32.92	0.04
$29-1	tr|E9PJD9|E9PJD9_HUMAN 60S ribosomal protein L27a OS=Homo sapiens GN=RPL27A PE=1 SV=1	2	2	0.2527	10126.9	10.23
$29-2	sp|P46776|RL27A_HUMAN 60S ribosomal protein L27a OS=Homo sapiens GN=RPL27A PE=1 SV=2	2	2	0.1554	16561.2	11
$29-3	tr|Q9BQQ5|Q9BQQ5_HUMAN Ribosomal protein L27a OS=Homo sapiens GN=L27a PE=4 SV=1	2	2	0.217	12014.7	11.46
$29-4	tr|E9PLL6|E9PLL6_HUMAN 60S ribosomal protein L27a OS=Homo sapiens GN=RPL27A PE=1 SV=1	2	2	0.213	12200.9	11.46
$29-5	tr|Q6NZ52|Q6NZ52_HUMAN Ribosomal protein L27a OS=Homo sapiens GN=RPL27A PE=2 SV=1	2	2	0.1554	16478.1	11
	R16009_6_CON,11452	K.TGAAPIIDVVR.S	1111.65	-0.00106	2	1	36.45	0.00825
	R16009_6_CON,10388	R.NQSFCPTVNLDK.L	1422.67	0.00703	2	1	40.82	0.00383
$30-1	tr|H0Y2W2|H0Y2W2_HUMAN ATPase family AAA domain-containing protein 3A (Fragment) OS=Homo sapiens GN=ATAD3A PE=1 SV=1	2	2	0.0315	64243.5	9.47
$30-2	tr|Q96T67|Q96T67_HUMAN TOB3 OS=Homo sapiens PE=2 SV=1	2	2	0.0311	65114.6	9.38
$30-3	sp|Q5T9A4|ATD3B_HUMAN ATPase family AAA domain-containing protein 3B OS=Homo sapiens GN=ATAD3B PE=1 SV=1	2	2	0.0278	72572.1	9.3
	R16009_6_CON,9064	K.EYEAAVEQLK.S	1179.59	-0.00357	2	1	21.69	1.64
	R16009_6_CON,9041	K.LAQFDYGR.K	969.479	0.00612	2	1	22.49	0.95
$31-1	tr|M0R0F0|M0R0F0_HUMAN 40S ribosomal protein S5 (Fragment) OS=Homo sapiens GN=RPS5 PE=1 SV=1	2	2	0.085	22390.6	9.59
$31-2	tr|M0R0R2|M0R0R2_HUMAN 40S ribosomal protein S5 OS=Homo sapiens GN=RPS5 PE=1 SV=1	2	2	0.0756	25333	9.78
$31-3	tr|Q53G25|Q53G25_HUMAN Ribosomal protein S5 variant (Fragment) OS=Homo sapiens PE=2 SV=1	2	2	0.0833	22964.2	9.76
$31-4	tr|A0A024R4Q8|A0A024R4Q8_HUMAN Ribosomal protein S5, isoform CRA_a OS=Homo sapiens GN=RPS5 PE=3 SV=1	2	2	0.0833	22876.1	9.73
$31-5	sp|P46782|RS5_HUMAN 40S ribosomal protein S5 OS=Homo sapiens GN=RPS5 PE=1 SV=4	2	2	0.0833	22876.1	9.73
	R16009_6_CON,5831	K.AQCPIVER.L ! -.AQCPIVER.L	972.493	-0.00013	2	1	20.39	0.676
	R16009_6_CON,8280	R.QAVDVSPLR.R	984.547	-0.00545	2	1	53.79	0.000343
$32-1	sp|P01024|CO3_HUMAN Complement C3 OS=Homo sapiens GN=C3 PE=1 SV=2	2	2	0.0108	187146	6.02
$32-2	tr|V9HWA9|V9HWA9_HUMAN Epididymis secretory sperm binding protein Li 62p OS=Homo sapiens GN=HEL-S-62p PE=2 SV=1	2	2	0.0108	187146	6.02
$32-3	tr|M0QXZ3|M0QXZ3_HUMAN Complement C3 (Fragment) OS=Homo sapiens GN=C3 PE=1 SV=1	2	2	0.18	11577.1	5.45
	R16009_6_CON,5826	K.SDDKVTLEER.L	1191.59	-0.00115	2	1	28.52	0.107
	R16009_6_CON,6019	R.EALKLEEK.K	959.541	0.00802	2	1	32.11	0.121
$33-1	sp|P0DI83|NARR_HUMAN Ras-related protein Rab-34, isoform NARR OS=Homo sapiens GN=RAB34 PE=1 SV=1	2	2	0.1263	21118	12.15
	R16009_6_CON,5291	R.LPGAPDR.H	725.394	1e-05	2	1	40.93	0.00285
	R16009_6_CON,7471	R.VADADPASAPSQGALQGR.R	1710.84	0.00782	2	1	23.23	0.599
$34-1	sp|P12036|NFH_HUMAN Neurofilament heavy polypeptide OS=Homo sapiens GN=NEFH PE=1 SV=4	2	2	0.0166	112478	5.99
	R16009_6_CON,5838	K.LLEGEECR.L ! K.LLEGEECR.M ! R.LLEGEECR.M ! K.LLEGEECR.I ! K.LLEGEECR.-	1005.47	-0.00018	2	1	53.33	0.000189
	R16009_6_CON,11471	R.EYQDLLNVK.M ! K.EYQDLLNVK.M	1121.58	-0.00221	2	1	32.62	0.0404
$35-1	sp|P27816|MAP4_HUMAN Microtubule-associated protein 4 OS=Homo sapiens GN=MAP4 PE=1 SV=3	2	2	0.0226	121004	5.32
$35-2	tr|A0A024R2V0|A0A024R2V0_HUMAN Microtubule-associated protein OS=Homo sapiens GN=MAP4 PE=4 SV=1	2	2	0.0439	60598	9.87
$35-3	tr|H0Y2V1|H0Y2V1_HUMAN Microtubule-associated protein (Fragment) OS=Homo sapiens GN=MAP4 PE=1 SV=1	2	2	0.0562	48645.5	10.12
$35-4	tr|Q86Y04|Q86Y04_HUMAN Microtubule-associated protein (Fragment) OS=Homo sapiens GN=MAP4 PE=2 SV=1	2	2	0.0303	89395.2	9.53
$35-5	tr|F8W9U4|F8W9U4_HUMAN Microtubule-associated protein OS=Homo sapiens GN=MAP4 PE=1 SV=1	2	2	0.0314	88275.7	9.29
$35-6	tr|B5MEG9|B5MEG9_HUMAN Microtubule-associated protein 4 (Fragment) OS=Homo sapiens GN=MAP4 PE=1 SV=8	2	2	0.0342	80430.4	9.59
$35-7	tr|E7EVA0|E7EVA0_HUMAN Microtubule-associated protein OS=Homo sapiens GN=MAP4 PE=1 SV=1	2	2	0.0113	245442	5.91
$35-8	tr|H7C4C5|H7C4C5_HUMAN Microtubule-associated protein (Fragment) OS=Homo sapiens GN=MAP4 PE=1 SV=1	2	2	0.0527	50865.4	10.22
	R16009_6_CON,5630	K.TTTAAAVASTGPSSR.S	1377.7	0.00413	2	1	27	0.474
	R16009_6_CON,6935	R.LATNTSAPDLK.N	1130.61	0.00094	2	1	41.8	0.00629
$36-1	sp|P35580|MYH10_HUMAN Myosin-10 OS=Homo sapiens GN=MYH10 PE=1 SV=3	2	2	0.0096	228996	5.44
	R16009_6_CON,6326	R.NTNPNFVR.C	961.485	-0.00773	2	1	21.58	1.75
	R16009_6_CON,6619	R.QLEEAEEEATR.A	1304.6	0.00369	2	1	21.71	0.527
$37-1	sp|P39019|RS19_HUMAN 40S ribosomal protein S19 OS=Homo sapiens GN=RPS19 PE=1 SV=2	2	2	0.131	16060.3	10.31
$37-2	tr|B0ZBD0|B0ZBD0_HUMAN 40S ribosomal protein S19 OS=Homo sapiens GN=RPS19 PE=2 SV=1	2	2	0.131	16060.3	10.31
$37-3	tr|A0A075B6E2|A0A075B6E2_HUMAN 40S ribosomal protein S19 OS=Homo sapiens GN=RPS19 PE=1 SV=1	2	2	0.2676	7830.91	11
$37-4	tr|Q8WVX7|Q8WVX7_HUMAN Ribosomal protein S19 (Fragment) OS=Homo sapiens PE=2 SV=1	2	2	0.121	17281.6	10.52
	R16009_6_CON,4249	R.IAGQVAAANK.K	942.537	-0.00014	2	1	57.68	0.000103
	R16009_6_CON,11701	R.VLQALEGLK.M	970.593	-0.00011	2	1	21.54	0.267
$38-1	sp|P83881|RL36A_HUMAN 60S ribosomal protein L36a OS=Homo sapiens GN=RPL36A PE=1 SV=2	2	2	0.1604	12440.7	10.59
$38-2	tr|J3KQN4|J3KQN4_HUMAN 60S ribosomal protein L36a OS=Homo sapiens GN=RPL36A PE=3 SV=1	2	2	0.1197	16378	10.44
$38-3	tr|H7BZ11|H7BZ11_HUMAN Protein RPL36A-HNRNPH2 OS=Homo sapiens GN=RPL36A-HNRNPH2 PE=3 SV=2	2	2	0.1441	13792.2	10.51
$38-4	tr|H0Y5B4|H0Y5B4_HUMAN 60S ribosomal protein L36a OS=Homo sapiens GN=RPL36A PE=3 SV=2	2	2	0.1518	13227.5	10.48
	R16009_6_CON,5464	K.DSLYAQGK.R	881.436	-0.00088	2	1	29.56	0.0555
	R16009_6_CON,6105	R.LECVEPNCR.S	1176.51	-0.00115	2	1	21.46	0.131
$39-1	tr|Q4LE79|Q4LE79_HUMAN DSP variant protein (Fragment) OS=Homo sapiens GN=DSP variant protein PE=2 SV=1	2	2	0.0095	265192	7.19
$39-2	sp|P15924|DESP_HUMAN Desmoplakin OS=Homo sapiens GN=DSP PE=1 SV=3	2	2	0.0077	331770	6.44
	R16009_6_CON,7989	R.VVIVDPETNK.E	1113.62	0.00229	2	1	23.47	0.792
	R16009_6_CON,4874	R.YEVTSGGGGTSR.M	1170.54	0.00585	2	1	20.32	0.804
$40-1	tr|Q6MZV6|Q6MZV6_HUMAN Putative uncharacterized protein DKFZp686L19235 OS=Homo sapiens GN=DKFZp686L19235 PE=2 SV=1	2	2	0.0397	51638.8	5.48
$40-2	tr|Q6N041|Q6N041_HUMAN Putative uncharacterized protein DKFZp686O16217 (Fragment) OS=Homo sapiens GN=DKFZp686O16217 PE=2 SV=1	2	2	0.0382	54124.6	6.88
$40-3	tr|Q7Z374|Q7Z374_HUMAN Putative uncharacterized protein DKFZp686C02218 (Fragment) OS=Homo sapiens GN=DKFZp686C02218 PE=2 SV=1	2	2	0.0386	53775.6	6.67
$40-4	tr|Q6MZW0|Q6MZW0_HUMAN Putative uncharacterized protein DKFZp686J11235 (Fragment) OS=Homo sapiens GN=DKFZp686J11235 PE=1 SV=1	2	2	0.0375	54459	6.31
$40-5	tr|Q7Z379|Q7Z379_HUMAN Putative uncharacterized protein DKFZp686K04218 (Fragment) OS=Homo sapiens GN=DKFZp686K04218 PE=2 SV=1	2	2	0.0397	51619.8	6.08
$40-6	tr|Q96K68|Q96K68_HUMAN cDNA FLJ14473 fis, clone MAMMA1001080, highly similar to Homo sapiens SNC73 protein (SNC73) mRNA OS=Homo sapiens PE=2 SV=1	2	2	0.0385	53087.6	6.46
$40-7	tr|A0A075B6N7|A0A075B6N7_HUMAN Ig alpha-2 chain C region (Fragment) OS=Homo sapiens GN=IGHA2 PE=1 SV=1	2	2	0.0559	36590.9	5.86
$40-8	tr|Q9UP60|Q9UP60_HUMAN SNC73 protein OS=Homo sapiens GN=SNC73 PE=2 SV=1	2	2	0.0495	40946.8	5.76
$40-9	tr|Q6N091|Q6N091_HUMAN Putative uncharacterized protein DKFZp686C02220 (Fragment) OS=Homo sapiens GN=DKFZp686C02220 PE=2 SV=1	2	2	0.038	54159.3	5.9
$40-10	tr|Q8WY24|Q8WY24_HUMAN SNC66 protein OS=Homo sapiens PE=1 SV=1	2	2	0.0382	53665	6.22
$40-11	tr|Q6P089|Q6P089_HUMAN IGH@ protein OS=Homo sapiens GN=IGH@ PE=2 SV=1	2	2	0.0396	51997.1	5.89
$40-12	tr|Q6N090|Q6N090_HUMAN Putative uncharacterized protein DKFZp686G21220 (Fragment) OS=Homo sapiens GN=DKFZp686G21220 PE=2 SV=1	2	2	0.0375	54388	6.15
$40-13	sp|P01876|IGHA1_HUMAN Ig alpha-1 chain C region OS=Homo sapiens GN=IGHA1 PE=1 SV=2	2	2	0.0538	37654.2	6.08
$40-14	sp|P01877|IGHA2_HUMAN Ig alpha-2 chain C region OS=Homo sapiens GN=IGHA2 PE=1 SV=3	2	2	0.0559	36525.9	5.71
$40-15	tr|Q9NPP6|Q9NPP6_HUMAN Immunoglobulin heavy chain variant (Fragment) OS=Homo sapiens PE=2 SV=1	2	2	0.0457	44785.9	5.74
$40-16	tr|Q6ZVX0|Q6ZVX0_HUMAN cDNA FLJ41981 fis, clone SMINT2011888, highly similar to Protein Tro alpha1 H,myeloma OS=Homo sapiens PE=2 SV=1	2	2	0.039	52874.2	5.6
$40-17	tr|Q8NCL6|Q8NCL6_HUMAN cDNA FLJ90170 fis, clone MAMMA1000370, highly similar to Ig alpha-1 chain C region OS=Homo sapiens PE=2 SV=1	2	2	0.0385	53223.7	6.08
$40-18	tr|Q6MZX9|Q6MZX9_HUMAN Putative uncharacterized protein DKFZp686M08189 OS=Homo sapiens GN=DKFZp686M08189 PE=2 SV=1	2	2	0.0393	52234.5	5.13
$40-19	tr|A0A0G2JMB2|A0A0G2JMB2_HUMAN Ig alpha-2 chain C region (Fragment) OS=Homo sapiens GN=IGHA2 PE=1 SV=1	2	2	0.0559	36507.9	5.71
	R16009_6_CON,4539	K.SAVQGPPER.D	940.485	-0.00108	2	1	37.86	0.00839
	R16009_6_CON,10400	R.WLQGSQELPR.E	1213.63	-0.00034	2	1	26.67	0.447
$41-1	sp|Q8N9M1|CS047_HUMAN Uncharacterized protein C19orf47 OS=Homo sapiens GN=C19orf47 PE=1 SV=1	2	2	0.0403	44745.8	10.12
	R16009_6_CON,6316	R.REEESLAVPAK.R	1228.65	0.00043	2	1	33.15	0.0676
	R16009_6_CON,6771	R.TSVFDR.L	724.362	0.00094	2	1	48.46	0.000905
$42-1	tr|A0A075B6Z2|A0A075B6Z2_HUMAN Protein TRAJ56 (Fragment) OS=Homo sapiens GN=TRAJ56 PE=4 SV=1	6	1	0.381	2110.41	10.29
$42-2	tr|A0N4V7|A0N4V7_HUMAN HCG2039797 (Fragment) OS=Homo sapiens GN=Tcr-alpha PE=4 SV=1	6	1	0.381	2213.56	9.79
	R16009_6_CON,6305	K.GITLSVRP.-	842.509	-0.00018	2	1	24.98	0.152
	R16009_6_CON,8072	K.GITLSVRP.-	842.509	-0.00064	2	1	25.07	0.149
	R16009_6_CON,8420	K.GITLSVRP.-	842.509	-0.00232	2	1	25.28	0.142
	R16009_6_CON,9083	K.GITLSVRP.-	842.509	-0.00016	2	1	26.27	0.113
	R16009_6_CON,9512	K.GITLSVRP.-	842.509	0.00016	2	1	32.25	0.0285
	R16009_6_CON,9906	K.GITLSVRP.-	842.509	0.00012	2	1	25.04	0.15
$43-1	tr|A0A0B4J231|A0A0B4J231_HUMAN Immunoglobulin lambda-like polypeptide 5 OS=Homo sapiens GN=IGLL5 PE=1 SV=1	3	1	0.0372	23150.1	9.08
$43-2	tr|Q6P5S3|Q6P5S3_HUMAN Uncharacterized protein OS=Homo sapiens PE=2 SV=1	3	1	0.0339	24927.5	6.81
$43-3	tr|Q5FWF9|Q5FWF9_HUMAN IGL@ protein OS=Homo sapiens GN=IGL@ PE=1 SV=1	3	1	0.0345	24794.5	5.43
$43-4	tr|S6C4Q9|S6C4Q9_HUMAN IgG L chain OS=Homo sapiens PE=2 SV=1	3	1	0.0369	22857.3	6.28
$43-5	tr|Q6GMW4|Q6GMW4_HUMAN IGL@ protein OS=Homo sapiens GN=IGL@ PE=2 SV=1	3	1	0.0343	24854.5	6.29
$43-6	tr|Q6NS95|Q6NS95_HUMAN IGL@ protein OS=Homo sapiens GN=IGL@ PE=2 SV=1	3	1	0.0342	25147.9	6.19
$43-7	tr|Q6PIK1|Q6PIK1_HUMAN IGL@ protein OS=Homo sapiens GN=IGL@ PE=1 SV=1	3	1	0.034	24857.3	7.59
$43-8	tr|S6BAP8|S6BAP8_HUMAN IgG L chain OS=Homo sapiens PE=2 SV=1	3	1	0.0369	22851.4	8.19
$43-9	tr|Q6GMW6|Q6GMW6_HUMAN Uncharacterized protein OS=Homo sapiens PE=2 SV=1	3	1	0.034	24803.3	7.6
$43-10	tr|A0A5E4|A0A5E4_HUMAN Uncharacterized protein OS=Homo sapiens PE=2 SV=1	3	1	0.034	24746.4	5.66
$43-11	tr|Q96E61|Q96E61_HUMAN Uncharacterized protein OS=Homo sapiens PE=2 SV=1	3	1	0.0339	24712.3	6.88
$43-12	sp|B9A064|IGLL5_HUMAN Immunoglobulin lambda-like polypeptide 5 OS=Homo sapiens GN=IGLL5 PE=2 SV=2	3	1	0.0374	23063	9.08
$43-13	tr|Q6GMV7|Q6GMV7_HUMAN Uncharacterized protein OS=Homo sapiens PE=2 SV=1	3	1	0.0339	24949.6	6.41
	R16009_6_CON,6510	K.VTVLGQPK.A	841.514	0.00034	2	1	27.29	0.0711
	R16009_6_CON,6924	K.VTVLGQPK.A	841.514	-0.00038	2	1	46.33	0.000887
	R16009_6_CON,7380	K.VTVLGQPK.A	841.514	0.00146	2	1	23.02	0.336
$44-1	tr|B2R4R0|B2R4R0_HUMAN Histone H4 OS=Homo sapiens GN=HIST1H4J PE=2 SV=1	2	1	0.0971	11367.2	11.36
$44-2	sp|P62805|H4_HUMAN Histone H4 OS=Homo sapiens GN=HIST1H4A PE=1 SV=2	2	1	0.0971	11367.2	11.36
$44-3	tr|Q0VAS5|Q0VAS5_HUMAN Histone H4 OS=Homo sapiens GN=HIST1H4H PE=2 SV=1	2	1	0.0971	11314.2	11.04
	R16009_6_CON,5167	R.DAVTYTEHAK.R ! R.DAVTYTEHAK.C	1134.54	0.00022	3	1	32.56	0.033
	R16009_6_CON,5185	R.DAVTYTEHAK.R ! R.DAVTYTEHAK.C	1134.54	0.00035	2	1	51.86	0.000387
$45-1	tr|L0R5A1|L0R5A1_HUMAN Alternative protein CSF2RB OS=Homo sapiens GN=CSF2RB PE=4 SV=1	2	1	0.0741	11645.4	11.3
	R16009_6_CON,8417	R.LASIVTPR.N	856.525	0.00124	2	1	24.66	0.174
	R16009_6_CON,8746	R.LASIVTPR.N	856.525	-0.0028	2	1	24.8	0.163
$46-1	tr|Q6ZSX8|Q6ZSX8_HUMAN cDNA FLJ45139 fis, clone BRAWH3039623 OS=Homo sapiens PE=2 SV=1	2	1	0.0441	15474.6	10.07
	R16009_6_CON,6660	K.TVSIPR.S	672.404	-0.00883	2	1	24.58	0.389
	R16009_6_CON,7043	K.TVSIPR.S	672.404	-0.00883	2	1	26.93	0.227
$47-1	sp|Q86YZ3|HORN_HUMAN Hornerin OS=Homo sapiens GN=HRNR PE=1 SV=2	2	1	0.0056	282387	10.05
	R16009_6_CON,4379	R.GPYESGSGHSSGLGHR.E	1584.71	0.00018	3	1	60.87	2.57e-05
	R16009_6_CON,4396	R.GPYESGSGHSSGLGHR.E	1584.71	0.01679	4	1	26.5	0.0604
$48-1	tr|A0A024R6D4|A0A024R6D4_HUMAN Enhancer of rudimentary homolog OS=Homo sapiens GN=ERH PE=3 SV=1	1	1	0.0673	12258.8	5.62
$48-2	tr|G3V279|G3V279_HUMAN Enhancer of rudimentary homolog OS=Homo sapiens GN=ERH PE=1 SV=1	1	1	0.0986	8203.25	4.57
$48-3	sp|P84090|ERH_HUMAN Enhancer of rudimentary homolog OS=Homo sapiens GN=ERH PE=1 SV=1	1	1	0.0673	12258.8	5.62
	R16009_6_CON,5553	K.MYEEHLK.R	949.445	-0.0003	3	1	24.48	0.194
$49-1	tr|A0A024RA28|A0A024RA28_HUMAN Heterogeneous nuclear ribonucleoprotein A2/B1, isoform CRA_d OS=Homo sapiens GN=HNRPA2B1 PE=4 SV=1	1	1	0.0266	31162.1	9.14
$49-2	tr|A0A087WUI2|A0A087WUI2_HUMAN Heterogeneous nuclear ribonucleoproteins A2/B1 OS=Homo sapiens GN=HNRNPA2B1 PE=1 SV=1	1	1	0.0307	29835.5	4.91
$49-3	sp|P22626|ROA2_HUMAN Heterogeneous nuclear ribonucleoproteins A2/B1 OS=Homo sapiens GN=HNRNPA2B1 PE=1 SV=2	1	1	0.0227	37429.2	8.97
$49-4	tr|I6L957|I6L957_HUMAN HNRNPA2B1 protein OS=Homo sapiens GN=HNRNPA2B1 PE=2 SV=1	1	1	0.0321	28411.8	4.79
	R16009_6_CON,10268	R.DYFEEYGK.I	1050.44	-0.00029	2	1	23.11	0.0474
$50-1	tr|A0A087WTA8|A0A087WTA8_HUMAN Collagen alpha-2(I) chain OS=Homo sapiens GN=COL1A2 PE=1 SV=1	1	1	0.0066	129149	9.13
$50-2	tr|A0A0S2Z3H5|A0A0S2Z3H5_HUMAN Collagen type I alpha 2 isoform 1 (Fragment) OS=Homo sapiens GN=COL1A2 PE=2 SV=1	1	1	0.0066	129312	9.08
$50-3	sp|P08123|CO1A2_HUMAN Collagen alpha-2(I) chain OS=Homo sapiens GN=COL1A2 PE=1 SV=7	1	1	0.0066	129312	9.08
	R16009_6_CON,4945	R.GPSGPQGIR.G	868.464	-0.00918	2	1	28.38	0.168
$51-1	tr|A0A087WUZ6|A0A087WUZ6_HUMAN InaD-like protein OS=Homo sapiens GN=PATJ PE=1 SV=1	1	1	0.0051	130079	4.73
$51-2	sp|Q8NI35|INADL_HUMAN InaD-like protein OS=Homo sapiens GN=INADL PE=1 SV=3	1	1	0.0033	196366	4.84
$51-3	tr|A0A0X1KG69|A0A0X1KG69_HUMAN InaD-like protein OS=Homo sapiens GN=PATJ PE=1 SV=1	1	1	0.0051	129982	4.76
$51-4	tr|B4E2N5|B4E2N5_HUMAN cDNA FLJ56645, highly similar to InaD-like protein OS=Homo sapiens PE=2 SV=1	1	1	0.0048	137233	4.69
$51-5	tr|A5PKX9|A5PKX9_HUMAN INADL protein OS=Homo sapiens GN=INADL PE=2 SV=1	1	1	0.0051	129798	4.72
	R16009_6_CON,7844	K.IVELVK.D	700.46	0.00064	2	1	32.49	0.0369
$52-1	tr|A0A087WVH3|A0A087WVH3_HUMAN Patched domain-containing protein 3 OS=Homo sapiens GN=PTCHD3 PE=4 SV=1	1	1	0.0188	59642.9	6.14
$52-2	sp|Q3KNS1|PTHD3_HUMAN Patched domain-containing protein 3 OS=Homo sapiens GN=PTCHD3 PE=1 SV=3	1	1	0.013	86870.7	5.84
	R16009_6_CON,9057	K.TNLADDIRER.M	1202.61	0.01158	2	1	21.49	0.441
$53-1	tr|A0A087X1B7|A0A087X1B7_HUMAN Chromatin target of PRMT1 protein OS=Homo sapiens GN=CHTOP PE=1 SV=1	1	1	0.1711	8519.89	12.02
$53-2	tr|X6R700|X6R700_HUMAN Chromatin target of PRMT1 protein OS=Homo sapiens GN=CHTOP PE=1 SV=1	1	1	0.0583	23661.1	12.27
$53-3	sp|Q9Y3Y2|CHTOP_HUMAN Chromatin target of PRMT1 protein OS=Homo sapiens GN=CHTOP PE=1 SV=2	1	1	0.0524	26396.3	12.24
	R16009_6_CON,6192	R.ASMQQQQQLASAR.N	1446.71	-0.00096	2	1	49.74	0.00158
$54-1	tr|A0A0G2JMZ8|A0A0G2JMZ8_HUMAN Occludin OS=Homo sapiens GN=OCLN PE=1 SV=1	1	1	0.0172	59129	5.66
$54-2	sp|Q16625|OCLN_HUMAN Occludin OS=Homo sapiens GN=OCLN PE=1 SV=1	1	1	0.0172	59143.1	5.77
$54-3	tr|A8K3T2|A8K3T2_HUMAN cDNA FLJ77961, highly similar to Homo sapiens occludin (OCLN), mRNA OS=Homo sapiens PE=2 SV=1	1	1	0.0172	59135.1	5.77
	R16009_6_CON,8554	R.LDKELDDYR.E	1166.57	-0.00396	2	1	23.31	0.56
$55-1	tr|A0A0G2JRQ6|A0A0G2JRQ6_HUMAN Uncharacterized protein (Fragment) OS=Homo sapiens PE=1 SV=3	1	1	0.0678	12845.5	8.5
	R16009_6_CON,5110	R.LESGVPSR.F	844.452	-9e-05	2	1	45.88	0.00695
$56-1	tr|A0A0S2Z4U9|A0A0S2Z4U9_HUMAN Usher syndrome 1C (Autosomal recessive, severe), isoform CRA_d (Fragment) OS=Homo sapiens GN=USH1C PE=2 SV=1	1	1	0.0127	62210.1	5.36
$56-2	sp|Q9Y6N9|USH1C_HUMAN Harmonin OS=Homo sapiens GN=USH1C PE=1 SV=3	1	1	0.0127	62210.1	5.36
$56-3	tr|A0A0S2Z4V1|A0A0S2Z4V1_HUMAN Usher syndrome 1C (Autosomal recessive, severe), isoform CRA_a (Fragment) OS=Homo sapiens GN=USH1C PE=2 SV=1	1	1	0.0131	60327.9	5.27
$56-4	tr|B4DV53|B4DV53_HUMAN cDNA FLJ51329, highly similar to Harmonin OS=Homo sapiens PE=2 SV=1	1	1	0.0145	54415.1	5.08
	R16009_6_CON,5937	R.RKEIAQK.A	872.531	0.0111	2	1	21.79	0.613
$57-1	tr|A0A140TA49|A0A140TA49_HUMAN Complement C4-A OS=Homo sapiens GN=C4A PE=1 SV=1	1	1	0.0059	187792	6.63
$57-2	tr|A0A0G2JL54|A0A0G2JL54_HUMAN Complement C4-B OS=Homo sapiens GN=C4B_2 PE=1 SV=1	1	1	0.0059	187713	6.97
$57-3	tr|A0A0G2JPR0|A0A0G2JPR0_HUMAN Complement C4-A OS=Homo sapiens GN=C4A PE=1 SV=1	1	1	0.0057	192873	6.59
$57-4	tr|A0A140TA29|A0A140TA29_HUMAN Complement C4-B OS=Homo sapiens GN=C4B PE=1 SV=1	1	1	0.0059	187664	6.97
$57-5	tr|A0A140TA32|A0A140TA32_HUMAN Complement C4-A OS=Homo sapiens GN=C4A PE=1 SV=1	1	1	0.0059	187762	6.7
$57-6	tr|B4DIE5|B4DIE5_HUMAN cDNA FLJ60561, highly similar to Complement C4-B OS=Homo sapiens PE=2 SV=1	1	1	0.0131	83829	9.24
$57-7	tr|F5GXS0|F5GXS0_HUMAN Complement C4-B OS=Homo sapiens GN=C4B PE=1 SV=1	1	1	0.0059	187667	6.97
$57-8	sp|P0C0L5|CO4B_HUMAN Complement C4-B OS=Homo sapiens GN=C4B PE=1 SV=2	1	1	0.0057	192749	6.89
$57-9	sp|P0C0L4|CO4A_HUMAN Complement C4-A OS=Homo sapiens GN=C4A PE=1 SV=2	1	1	0.0057	192783	6.66
$57-10	tr|B7Z1F8|B7Z1F8_HUMAN cDNA FLJ53025, highly similar to Complement C4-B OS=Homo sapiens PE=2 SV=1	1	1	0.037	30443.5	7.76
$57-11	tr|A0A140TA44|A0A140TA44_HUMAN Complement C4-A OS=Homo sapiens GN=C4A PE=1 SV=1	1	1	0.0059	187658	6.7
	R16009_6_CON,12241	K.KYVLPNFEVK.I	1236.7	0.00594	2	1	21.13	0.589
$58-1	tr|A2A3R7|A2A3R7_HUMAN 40S ribosomal protein S6 OS=Homo sapiens GN=RPS6 PE=1 SV=1	1	1	0.0879	10414.9	5.4
$58-2	tr|A2A3R6|A2A3R6_HUMAN 40S ribosomal protein S6 OS=Homo sapiens GN=RPS6 PE=2 SV=1	1	1	0.0321	28680.3	10.85
$58-3	sp|P62753|RS6_HUMAN 40S ribosomal protein S6 OS=Homo sapiens GN=RPS6 PE=1 SV=1	1	1	0.0321	28680.3	10.85
$58-4	tr|Q96DV6|Q96DV6_HUMAN 40S ribosomal protein S6 OS=Homo sapiens GN=RPS6 PE=2 SV=1	1	1	0.0321	28708.3	10.91
	R16009_6_CON,7369	K.LIEVDDER.K	988.495	0.00183	2	1	30.96	0.115
$59-1	tr|A5D904|A5D904_HUMAN RPS9 protein (Fragment) OS=Homo sapiens GN=RPS9 PE=2 SV=1	1	1	0.0708	13161.3	10.45
$59-2	tr|B7Z732|B7Z732_HUMAN cDNA FLJ61636, highly similar to 40S ribosomal protein S9 OS=Homo sapiens PE=2 SV=1	1	1	0.051	18563.9	10.81
$59-3	tr|C9JM19|C9JM19_HUMAN 40S ribosomal protein S9 OS=Homo sapiens GN=RPS9 PE=1 SV=1	1	1	0.0513	18400.4	10.34
$59-4	tr|B5MCT8|B5MCT8_HUMAN 40S ribosomal protein S9 OS=Homo sapiens GN=RPS9 PE=1 SV=1	1	1	0.0576	16627.5	11.06
$59-5	tr|A0A024R4M0|A0A024R4M0_HUMAN 40S ribosomal protein S9 OS=Homo sapiens GN=RPS9 PE=1 SV=1	1	1	0.0412	22591.1	10.66
$59-6	sp|P46781|RS9_HUMAN 40S ribosomal protein S9 OS=Homo sapiens GN=RPS9 PE=1 SV=3	1	1	0.0412	22591.1	10.66
	R16009_6_CON,7603	R.IGVLDEGK.M	830.462	0.00908	2	1	39.89	0.0218
$60-1	tr|A6NGQ3|A6NGQ3_HUMAN Obscurin OS=Homo sapiens GN=OBSCN PE=1 SV=4	1	1	0.0012	973161	5.7
$60-2	sp|Q5VST9|OBSCN_HUMAN Obscurin OS=Homo sapiens GN=OBSCN PE=1 SV=3	1	1	0.0014	868474	5.69
$60-3	tr|H3BPX2|H3BPX2_HUMAN Obscurin OS=Homo sapiens GN=OBSCN PE=1 SV=2	1	1	0.0012	972993	5.7
	R16009_6_CON,9621	K.KDGQLVTEGRR.H	1258.69	-0.01469	2	1	30.74	0.118
$61-1	tr|A8K1M2|A8K1M2_HUMAN cDNA FLJ75174, highly similar to Homo sapiens calmodulin 1 (phosphorylase kinase, delta), mRNA OS=Homo sapiens PE=2 SV=1	1	1	0.06	16912.5	4.04
$61-2	tr|G3V226|G3V226_HUMAN Calmodulin OS=Homo sapiens GN=CALM1 PE=1 SV=1	1	1	0.1184	8911.88	5.38
$61-3	tr|E7ETZ0|E7ETZ0_HUMAN Calmodulin OS=Homo sapiens GN=CALM1 PE=1 SV=1	1	1	0.06	16965.5	4.09
$61-4	tr|Q9BRL5|Q9BRL5_HUMAN CALM3 protein OS=Homo sapiens PE=1 SV=1	1	1	0.0612	16506.4	4.33
$61-5	tr|E7EMB3|E7EMB3_HUMAN Calmodulin OS=Homo sapiens GN=CALM2 PE=1 SV=1	1	1	0.0459	21689	4.45
$61-6	tr|B2RDW0|B2RDW0_HUMAN cDNA, FLJ96792, highly similar to Homo sapiens calmodulin 2 (phosphorylase kinase, delta) (CALM2), mRNA OS=Homo sapiens PE=2 SV=1	1	1	0.0604	16777.3	4.09
$61-7	tr|B4DJ51|B4DJ51_HUMAN Calmodulin 1 (Phosphorylase kinase, delta), isoform CRA_a OS=Homo sapiens GN=CALM1 PE=1 SV=1	1	1	0.0604	16837.4	4.09
$61-8	sp|P62158|CALM_HUMAN Calmodulin OS=Homo sapiens GN=CALM1 PE=1 SV=2	1	1	0.0604	16837.4	4.09
$61-9	tr|G3V361|G3V361_HUMAN Calmodulin (Fragment) OS=Homo sapiens GN=CALM1 PE=1 SV=1	1	1	0.0918	11119.1	4.14
$61-10	tr|H0Y7A7|H0Y7A7_HUMAN Calmodulin (Fragment) OS=Homo sapiens GN=CALM2 PE=1 SV=1	1	1	0.0481	20761.9	4.24
$61-11	tr|Q96HY3|Q96HY3_HUMAN CALM1 protein OS=Homo sapiens GN=CALM3 PE=1 SV=1	1	1	0.0796	12876.1	4.12
	R16009_6_CON,5298	K.DTDSEEEIR.E	1093.46	-0.00198	2	1	37.67	0.0026
$62-1	tr|A8K4B4|A8K4B4_HUMAN cDNA FLJ78441, highly similar to Homo sapiens nucleolar and spindle associated protein 1 (NUSAP1),mRNA OS=Homo sapiens PE=2 SV=1	1	1	0.0295	49438.2	9.89
$62-2	sp|Q9BXS6|NUSAP_HUMAN Nucleolar and spindle-associated protein 1 OS=Homo sapiens GN=NUSAP1 PE=1 SV=1	1	1	0.0295	49451.2	9.92
	R16009_6_CON,5760	K.LTTEATQTPVSNK.K	1389.72	-0.01073	2	1	61.34	0.000227
$63-1	tr|A8K6H6|A8K6H6_HUMAN cDNA FLJ76875, highly similar to Homo sapiens protein tyrosine phosphatase, non-receptor type 14 (PTPN14), mRNA OS=Homo sapiens PE=2 SV=1	1	1	0.0051	135245	8.45
$63-2	tr|E2J9M0|E2J9M0_HUMAN Truncated protein tyrosine phosphatase non-receptor type 14 OS=Homo sapiens GN=PTPN14 PE=1 SV=1	1	1	0.0284	24863.4	6.45
$63-3	sp|Q15678|PTN14_HUMAN Tyrosine-protein phosphatase non-receptor type 14 OS=Homo sapiens GN=PTPN14 PE=1 SV=2	1	1	0.0051	135259	8.53
$63-4	tr|Q6PJC3|Q6PJC3_HUMAN PTPN14 protein (Fragment) OS=Homo sapiens GN=PTPN14 PE=2 SV=1	1	1	0.012	57716.3	9.17
	R16009_6_CON,10636	-.MPFGLK.L	692.38	-0.01274	2	1	22.27	0.525
$64-1	tr|A8KA84|A8KA84_HUMAN cDNA FLJ78682, highly similar to Homo sapiens 2'-5'-oligoadenylate synthetase 3, 100kDa (OAS3), mRNA OS=Homo sapiens PE=2 SV=1	1	1	0.0138	121210	8.77
$64-2	tr|F8VS35|F8VS35_HUMAN 2'-5'-oligoadenylate synthase 3 OS=Homo sapiens GN=OAS3 PE=1 SV=1	1	1	0.0673	24601.2	10.02
$64-3	tr|F8VWK9|F8VWK9_HUMAN 2'-5'-oligoadenylate synthase 3 OS=Homo sapiens GN=OAS3 PE=1 SV=1	1	1	0.0847	19485.1	9.74
$64-4	tr|A0A024RBQ5|A0A024RBQ5_HUMAN 2'-5'-oligoadenylate synthetase 3, 100kDa, isoform CRA_a OS=Homo sapiens GN=OAS3 PE=4 SV=1	1	1	0.0138	121171	8.69
$64-5	sp|Q9Y6K5|OAS3_HUMAN 2'-5'-oligoadenylate synthase 3 OS=Homo sapiens GN=OAS3 PE=1 SV=3	1	1	0.0138	121169	8.73
	R16009_6_CON,14995	R.LTFPEQSVPGALQFR.L	1689.9	0.02316	2	1	24.12	0.751
$65-1	tr|B2CIS9|B2CIS9_HUMAN Caspase 14, apoptosis-related cysteine peptidase OS=Homo sapiens GN=CASP14 PE=2 SV=1	1	1	0.0455	27679.2	5.44
$65-2	sp|P31944|CASPE_HUMAN Caspase-14 OS=Homo sapiens GN=CASP14 PE=1 SV=2	1	1	0.0455	27679.2	5.44
$65-3	tr|A9UFC0|A9UFC0_HUMAN Caspase 14 OS=Homo sapiens GN=CASP14 PE=2 SV=1	1	1	0.0455	27666.1	5.25
	R16009_6_CON,8144	R.MAEAELVQEGK.A	1204.59	-0.00494	2	1	41	0.0106
$66-1	tr|B2R4C1|B2R4C1_HUMAN cDNA, FLJ92036, highly similar to Homo sapiens ribosomal protein L31 (RPL31), mRNA OS=Homo sapiens PE=2 SV=1	1	1	0.072	14494.8	10.54
$66-2	tr|H7C2W9|H7C2W9_HUMAN 60S ribosomal protein L31 (Fragment) OS=Homo sapiens GN=RPL31 PE=1 SV=1	1	1	0.0833	12700.8	11
$66-3	tr|C9JU56|C9JU56_HUMAN 60S ribosomal protein L31 (Fragment) OS=Homo sapiens GN=RPL31 PE=1 SV=1	1	1	0.0783	13335.5	10.79
$66-4	sp|P62899|RL31_HUMAN 60S ribosomal protein L31 OS=Homo sapiens GN=RPL31 PE=1 SV=1	1	1	0.072	14462.7	10.54
$66-5	tr|B8ZZK4|B8ZZK4_HUMAN 60S ribosomal protein L31 OS=Homo sapiens GN=RPL31 PE=1 SV=1	1	1	0.1139	8987.61	10.88
$66-6	tr|B7Z4C8|B7Z4C8_HUMAN 60S ribosomal protein L31 OS=Homo sapiens GN=RPL31 PE=1 SV=1	1	1	0.0692	15118.4	10.37
$66-7	tr|B7Z4E3|B7Z4E3_HUMAN 60S ribosomal protein L31 OS=Homo sapiens GN=RPL31 PE=1 SV=1	1	1	0.075	13955.2	10.66
	R16009_6_CON,7641	R.SAINEVVTR.E	988.542	0.00945	2	1	27.73	0.282
$67-1	tr|B2R4M6|B2R4M6_HUMAN Protein S100 OS=Homo sapiens PE=2 SV=1	1	1	0.114	13209.8	5.71
$67-2	sp|P06702|S10A9_HUMAN Protein S100-A9 OS=Homo sapiens GN=S100A9 PE=1 SV=1	1	1	0.114	13241.9	5.71
	R16009_6_CON,8238	K.LGHPDTLNQGEFK.E	1455.72	0.00722	3	1	29.81	0.0785
$68-1	tr|B2R4P2|B2R4P2_HUMAN cDNA, FLJ92164, highly similar to Homo sapiens peroxiredoxin 1 (PRDX1), mRNA OS=Homo sapiens PE=2 SV=1	1	1	0.0553	22200.3	8.58
$68-2	tr|A0A0A0MSI0|A0A0A0MSI0_HUMAN Peroxiredoxin-1 (Fragment) OS=Homo sapiens GN=PRDX1 PE=1 SV=1	1	1	0.0643	18975.5	6.42
$68-3	sp|Q06830|PRDX1_HUMAN Peroxiredoxin-1 OS=Homo sapiens GN=PRDX1 PE=1 SV=1	1	1	0.0553	22110.1	8.27
	R16009_6_CON,8910	K.ATAVMPDGQFK.D	1164.57	-0.00079	2	1	26.24	0.18
$69-1	tr|B3KMC9|B3KMC9_HUMAN cDNA FLJ10711 fis, clone NT2RP3000917, highly similar to 5'-3' exoribonuclease 2 (EC 3.1.11.-) OS=Homo sapiens PE=2 SV=1	1	1	0.0126	108611	7.26
$69-2	tr|B4DZC3|B4DZC3_HUMAN cDNA FLJ55645, highly similar to 5'-3' exoribonuclease 2 (EC 3.1.11.-) OS=Homo sapiens PE=2 SV=1	1	1	0.0134	102415	7.55
$69-3	sp|Q9H0D6|XRN2_HUMAN 5'-3' exoribonuclease 2 OS=Homo sapiens GN=XRN2 PE=1 SV=1	1	1	0.0126	108581	7.26
	R16009_6_CON,4350	R.NSPGSQVASNPR.Q	1213.59	-0.00059	2	1	27.04	0.102
$70-1	tr|B3KX12|B3KX12_HUMAN Anoctamin OS=Homo sapiens PE=2 SV=1	1	1	0.014	41970.1	9.11
	R16009_6_CON,8014	R.CLLYR.E	724.381	0.00832	2	1	23.9	0.708
$71-1	tr|B4DMC6|B4DMC6_HUMAN cDNA FLJ60696, highly similar to Elongation factor 2 OS=Homo sapiens PE=2 SV=1	1	1	0.0258	42934.2	5.9
$71-2	tr|B4DRE8|B4DRE8_HUMAN cDNA FLJ58164, highly similar to Elongation factor 2 OS=Homo sapiens PE=2 SV=1	1	1	0.0198	55669	6.31
$71-3	sp|P13639|EF2_HUMAN Elongation factor 2 OS=Homo sapiens GN=EEF2 PE=1 SV=4	1	1	0.0117	95337.1	6.41
$71-4	tr|Q6PK56|Q6PK56_HUMAN EEF2 protein (Fragment) OS=Homo sapiens GN=EEF2 PE=2 SV=1	1	1	0.0172	64780.1	8.77
$71-5	tr|B4DPU3|B4DPU3_HUMAN cDNA FLJ56548, highly similar to Elongation factor 2 OS=Homo sapiens PE=2 SV=1	1	1	0.0177	62849.3	5.77
	R16009_6_CON,5400	K.GEGQLGPAER.A	1013.5	0.00047	2	1	27.96	0.0758
$72-1	tr|B4DMU8|B4DMU8_HUMAN cDNA FLJ53063, highly similar to Tubulin beta-7 chain OS=Homo sapiens PE=2 SV=1	1	1	0.0379	35920.2	4.83
$72-2	tr|Q6P602|Q6P602_HUMAN TUBB protein OS=Homo sapiens GN=TUBB PE=1 SV=1	1	1	0.0968	14416.8	4.23
$72-3	tr|B7ZAK1|B7ZAK1_HUMAN cDNA, FLJ79215, highly similar to Tubulin beta-7 chain OS=Homo sapiens PE=2 SV=1	1	1	0.0323	41681.5	4.81
$72-4	tr|B4E052|B4E052_HUMAN cDNA FLJ52378, highly similar to Tubulin beta-7 chain OS=Homo sapiens PE=2 SV=1	1	1	0.034	39683.3	4.87
$72-5	tr|B4DXZ5|B4DXZ5_HUMAN cDNA FLJ52029, highly similar to Tubulin beta-7 chain OS=Homo sapiens PE=2 SV=1	1	1	0.0443	30692.3	4.93
$72-6	tr|B2R6L0|B2R6L0_HUMAN cDNA, FLJ93005, highly similar to Homo sapiens tubulin, beta polypeptide (TUBB), mRNA OS=Homo sapiens PE=2 SV=1	1	1	0.027	49896.4	4.78
$72-7	tr|A4UCT2|A4UCT2_HUMAN Tubulin beta 2C (Fragment) OS=Homo sapiens PE=2 SV=1	1	1	0.1364	9659.1	9.1
$72-8	tr|Q9BUU9|Q9BUU9_HUMAN TUBB protein (Fragment) OS=Homo sapiens GN=TUBB PE=2 SV=1	1	1	0.0353	38314.8	4.75
$72-9	tr|Q9UGA2|Q9UGA2_HUMAN Putative uncharacterized protein DKFZp566F223 (Fragment) OS=Homo sapiens GN=DKFZp566F223 PE=2 SV=1	1	1	0.0369	36815.2	4.85
$72-10	tr|Q5SU16|Q5SU16_HUMAN Beta 5-tubulin OS=Homo sapiens GN=TUBB PE=2 SV=1	1	1	0.027	49670.3	4.78
$72-11	sp|P07437|TBB5_HUMAN Tubulin beta chain OS=Homo sapiens GN=TUBB PE=1 SV=2	1	1	0.027	49670.3	4.78
$72-12	sp|P68371|TBB4B_HUMAN Tubulin beta-4B chain OS=Homo sapiens GN=TUBB4B PE=1 SV=1	1	1	0.027	49830.5	4.79
$72-13	tr|Q5JP53|Q5JP53_HUMAN Tubulin beta chain OS=Homo sapiens GN=TUBB PE=1 SV=1	1	1	0.0282	47766.1	4.7
$72-14	tr|Q5ST81|Q5ST81_HUMAN Tubulin beta chain OS=Homo sapiens GN=TUBB PE=1 SV=1	1	1	0.0323	41741.6	4.81
$72-15	tr|A0A024QZU2|A0A024QZU2_HUMAN Tubulin, beta 2B, isoform CRA_b OS=Homo sapiens GN=TUBB2B PE=3 SV=1	1	1	0.0322	41939.8	4.8
$72-16	tr|B3KML9|B3KML9_HUMAN cDNA FLJ11352 fis, clone HEMBA1000020, highly similar to Tubulin beta-2C chain OS=Homo sapiens PE=2 SV=1	1	1	0.0302	44601.8	4.84
$72-17	tr|Q8IWP6|Q8IWP6_HUMAN Class IVb beta tubulin OS=Homo sapiens PE=2 SV=1	1	1	0.027	49752.4	4.82
$72-18	tr|Q8IZ29|Q8IZ29_HUMAN Tubulin, beta 2C OS=Homo sapiens GN=TUBB2C PE=2 SV=1	1	1	0.027	49839.5	4.83
$72-19	tr|Q8N6N5|Q8N6N5_HUMAN Tubulin, beta 2C OS=Homo sapiens GN=TUBB2C PE=2 SV=1	1	1	0.027	49807.4	4.76
$72-20	tr|Q96HX0|Q96HX0_HUMAN TUBB2C protein (Fragment) OS=Homo sapiens GN=TUBB2C PE=2 SV=1	1	1	0.0529	25875	4.95
$72-21	tr|Q1KSF8|Q1KSF8_HUMAN XTP3TPA-transactivated protein 1 OS=Homo sapiens GN=XTP3TPATP1 PE=2 SV=1	1	1	0.0577	23625.9	6.42
$72-22	tr|Q96B85|Q96B85_HUMAN TUBB protein (Fragment) OS=Homo sapiens GN=TUBB PE=2 SV=1	1	1	0.0451	30359	4.77
$72-23	tr|B4DMJ5|B4DMJ5_HUMAN cDNA FLJ53012, highly similar to Tubulin beta-7 chain OS=Homo sapiens PE=2 SV=1	1	1	0.0496	27306.8	4.41
$72-24	tr|Q6LC01|Q6LC01_HUMAN MRNA encoding beta-tubulin. (from clone D-beta-1) (Fragment) OS=Homo sapiens PE=2 SV=1	1	1	0.0275	48879.3	4.71
$72-25	tr|B4DQN9|B4DQN9_HUMAN cDNA FLJ50617, highly similar to Tubulin beta-7 chain OS=Homo sapiens PE=2 SV=1	1	1	0.0323	41723.6	4.81
$72-26	tr|B7Z4N1|B7Z4N1_HUMAN cDNA FLJ53906, highly similar to Tubulin beta chain OS=Homo sapiens PE=2 SV=1	1	1	0.0339	39894.5	4.86
$72-27	tr|O43209|O43209_HUMAN Homo sapiens clone 23678 (Fragment) OS=Homo sapiens PE=2 SV=1	1	1	0.0351	38570.1	4.74
$72-28	tr|B7ZAF0|B7ZAF0_HUMAN cDNA, FLJ79164, highly similar to Tubulin beta-7 chain OS=Homo sapiens PE=2 SV=1	1	1	0.0289	46565.9	4.83
$72-29	tr|B4DY90|B4DY90_HUMAN cDNA FLJ56903, highly similar to Tubulin beta-7 chain OS=Homo sapiens PE=2 SV=1	1	1	0.0259	52047.8	4.79
$72-30	sp|Q13885|TBB2A_HUMAN Tubulin beta-2A chain OS=Homo sapiens GN=TUBB2A PE=1 SV=1	1	1	0.027	49906.4	4.78
$72-31	sp|Q9BVA1|TBB2B_HUMAN Tubulin beta-2B chain OS=Homo sapiens GN=TUBB2B PE=1 SV=1	1	1	0.027	49952.5	4.78
	R16009_6_CON,9236	K.EVDEQMLNVQNK.N ! K.EVDEQMLNVQNK.S	1446.69	-0.00343	2	1	21.71	0.85
$73-1	tr|B4DNA0|B4DNA0_HUMAN cDNA FLJ58027 OS=Homo sapiens PE=2 SV=1	1	1	0.0279	47379.6	6.37
$73-2	sp|Q9Y3I0|RTCB_HUMAN tRNA-splicing ligase RtcB homolog OS=Homo sapiens GN=RTCB PE=1 SV=1	1	1	0.0238	55209.7	6.77
$73-3	tr|B4DNG5|B4DNG5_HUMAN cDNA FLJ57752 OS=Homo sapiens PE=2 SV=1	1	1	0.0686	19092.7	5.34
	R16009_6_CON,7522	R.TNLDESDVQPVK.E	1344.66	-0.00857	2	1	64.9	0.000101
$74-1	tr|B4DP01|B4DP01_HUMAN cDNA FLJ56120, highly similar to Aminopeptidase N (EC 3.4.11.2) OS=Homo sapiens PE=2 SV=1	1	1	0.015	61409.4	5.26
$74-2	tr|B4DPH5|B4DPH5_HUMAN cDNA FLJ55496, highly similar to Aminopeptidase N (EC 3.4.11.2) OS=Homo sapiens PE=2 SV=1	1	1	0.015	61413.4	5.2
	R16009_6_CON,11181	-.MVLNDVYR.V	1009.51	-0.01775	2	1	24.2	0.359
$75-1	tr|B4DUI5|B4DUI5_HUMAN Triosephosphate isomerase OS=Homo sapiens PE=2 SV=1	1	1	0.0563	22870.8	6.44
$75-2	sp|P60174|TPIS_HUMAN Triosephosphate isomerase OS=Homo sapiens GN=TPI1 PE=1 SV=3	1	1	0.042	30790.6	5.65
$75-3	tr|Q53HE2|Q53HE2_HUMAN Triosephosphate isomerase (Fragment) OS=Homo sapiens PE=2 SV=1	1	1	0.0482	26712.2	6.9
$75-4	tr|Q2QD09|Q2QD09_HUMAN Triosephosphate isomerase (Fragment) OS=Homo sapiens PE=3 SV=1	1	1	0.0482	26942.5	8.21
$75-5	tr|V9HWK1|V9HWK1_HUMAN Triosephosphate isomerase OS=Homo sapiens GN=HEL-S-49 PE=2 SV=1	1	1	0.0482	26669.2	6.45
	R16009_6_CON,6644	K.SNVSDAVAQSTR.I	1234.6	0.00949	2	1	46.41	0.00269
$76-1	tr|B4DV98|B4DV98_HUMAN cDNA FLJ53522, highly similar to Homo sapiens mucin and cadherin-like (MUCDHL), transcript variant 3, mRNA OS=Homo sapiens PE=2 SV=1	1	1	0.014	68870.6	4.72
$76-2	tr|A0A0G2JP44|A0A0G2JP44_HUMAN Cadherin-related family member 5 OS=Homo sapiens GN=CDHR5 PE=1 SV=1	1	1	0.0138	69540.4	4.72
$76-3	tr|A0A0G2JMW3|A0A0G2JMW3_HUMAN Cadherin-related family member 5 OS=Homo sapiens GN=CDHR5 PE=1 SV=1	1	1	0.0107	88127.1	4.78
$76-4	tr|Q58EZ6|Q58EZ6_HUMAN Mucin-like protocadherin OS=Homo sapiens GN=MUPCDH PE=2 SV=1	1	1	0.0138	69609.6	4.75
$76-5	sp|Q9HBB8|CDHR5_HUMAN Cadherin-related family member 5 OS=Homo sapiens GN=CDHR5 PE=1 SV=3	1	1	0.0107	88222.3	4.81
	R16009_6_CON,4954	R.AGGSPTAVR.S	815.437	0.00427	2	1	23.87	3.07
$77-1	tr|B4DWD9|B4DWD9_HUMAN cDNA FLJ60184, highly similar to Homo sapiens dynein 2 light intermediate chain (D2LIC), transcript variant 1, mRNA OS=Homo sapiens PE=2 SV=1	1	1	0.0222	25791.5	8.85
$77-2	sp|Q8TCX1|DC2L1_HUMAN Cytoplasmic dynein 2 light intermediate chain 1 OS=Homo sapiens GN=DYNC2LI1 PE=1 SV=1	1	1	0.0142	39624.2	7.1
$77-3	tr|H7BYC8|H7BYC8_HUMAN Cytoplasmic dynein 2 light intermediate chain 1 (Fragment) OS=Homo sapiens GN=DYNC2LI1 PE=1 SV=1	1	1	0.0157	35500.6	7.83
	R16009_6_CON,5574	K.LFPPK.S	601.371	-0.00192	2	1	20.87	1.64
$78-1	tr|B4DY45|B4DY45_HUMAN cDNA FLJ61462, highly similar to Homo sapiens CK2 interacting protein 1; HQ0024c protein (CKIP-1), mRNA OS=Homo sapiens PE=2 SV=1	1	1	0.0113	49531.3	9.4
$78-2	sp|Q53GL0|PKHO1_HUMAN Pleckstrin homology domain-containing family O member 1 OS=Homo sapiens GN=PLEKHO1 PE=1 SV=2	1	1	0.0122	46236.4	8.93
	R16009_6_CON,7589	K.VGWVR.K	616.357	0.00384	2	1	29.41	0.244
$79-1	tr|B7Z7T7|B7Z7T7_HUMAN cDNA FLJ56628, highly similar to Homo sapiens lipoxygenase homology domains 1 (LOXHD1), mRNA OS=Homo sapiens PE=2 SV=1	1	1	0.0079	130670	5.03
$79-2	tr|J3KRE7|J3KRE7_HUMAN Lipoxygenase homology domain-containing protein 1 OS=Homo sapiens GN=LOXHD1 PE=1 SV=1	1	1	0.0082	125642	5.01
$79-3	tr|J3QKX9|J3QKX9_HUMAN Lipoxygenase homology domain-containing protein 1 OS=Homo sapiens GN=LOXHD1 PE=4 SV=1	1	1	0.0089	115609	5.08
$79-4	tr|F5GZB4|F5GZB4_HUMAN Lipoxygenase homology domain-containing protein 1 OS=Homo sapiens GN=LOXHD1 PE=1 SV=1	1	1	0.0041	252556	5.29
$79-5	tr|H7BZ41|H7BZ41_HUMAN Lipoxygenase homology domain-containing protein 1 OS=Homo sapiens GN=LOXHD1 PE=1 SV=2	1	1	0.0044	235675	5.38
$79-6	sp|Q8IVV2|LOXH1_HUMAN Lipoxygenase homology domain-containing protein 1 OS=Homo sapiens GN=LOXHD1 PE=2 SV=3	1	1	0.0046	221944	5.24
	R16009_6_CON,5428	K.SEGDGQTVR.D	948.438	0.00858	2	1	23.47	0.132
$80-1	tr|B7Z8Q2|B7Z8Q2_HUMAN cDNA FLJ55606, highly similar to Alpha-2-HS-glycoprotein OS=Homo sapiens PE=2 SV=1	1	1	0.0277	46626.4	5.84
$80-2	tr|B7Z556|B7Z556_HUMAN cDNA FLJ56822, highly similar to Alpha-2-HS-glycoprotein OS=Homo sapiens PE=2 SV=1	1	1	0.049	27353.8	6.07
$80-3	sp|P02765|FETUA_HUMAN Alpha-2-HS-glycoprotein OS=Homo sapiens GN=AHSG PE=1 SV=1	1	1	0.0327	39324.2	5.43
	R16009_6_CON,5031	K.CDSSPDSAEDVR.K	1337.53	-0.0028	2	1	26.27	0.00826
$81-1	tr|B7Z9A0|B7Z9A0_HUMAN cDNA FLJ56212, highly similar to Gelsolin OS=Homo sapiens PE=2 SV=1	1	1	0.0146	83102.4	5.58
$81-2	tr|B7Z6N2|B7Z6N2_HUMAN cDNA FLJ56154, highly similar to Gelsolin OS=Homo sapiens PE=2 SV=1	1	1	0.0143	84765.3	5.57
$81-3	tr|A0A0A0MS51|A0A0A0MS51_HUMAN Gelsolin OS=Homo sapiens GN=GSN PE=1 SV=1	1	1	0.0147	82524.6	5.43
$81-4	tr|B7Z992|B7Z992_HUMAN cDNA FLJ53698, highly similar to Gelsolin OS=Homo sapiens PE=2 SV=1	1	1	0.0154	78830.6	5.77
$81-5	tr|B7Z4U6|B7Z4U6_HUMAN cDNA FLJ55803, highly similar to Gelsolin OS=Homo sapiens PE=2 SV=1	1	1	0.016	75751.1	5.56
$81-6	tr|B7Z2X4|B7Z2X4_HUMAN cDNA FLJ53327, highly similar to Gelsolin OS=Homo sapiens PE=2 SV=1	1	1	0.0156	77788.5	5.47
$81-7	tr|B3KS49|B3KS49_HUMAN cDNA FLJ35478 fis, clone SMINT2007796, highly similar to Gelsolin OS=Homo sapiens PE=2 SV=1	1	1	0.0227	52342.2	5.34
$81-8	tr|A0A0A0MT01|A0A0A0MT01_HUMAN Gelsolin OS=Homo sapiens GN=GSN PE=1 SV=1	1	1	0.0143	84744.3	5.57
$81-9	sp|P06396|GELS_HUMAN Gelsolin OS=Homo sapiens GN=GSN PE=1 SV=1	1	1	0.0141	85696.5	5.9
	R16009_6_CON,9422	K.SEDCFILDHGK.D	1320.59	-0.00384	2	1	33.93	0.027
$82-1	tr|B7ZKX5|B7ZKX5_HUMAN Kinesin-like protein OS=Homo sapiens GN=KIF6 PE=2 SV=1	1	1	0.0088	90581.9	6.49
$82-2	sp|Q6ZMV9|KIF6_HUMAN Kinesin-like protein KIF6 OS=Homo sapiens GN=KIF6 PE=1 SV=3	1	1	0.0086	92568.1	6.47
$82-3	tr|H0Y718|H0Y718_HUMAN Kinesin-like protein (Fragment) OS=Homo sapiens GN=KIF6 PE=3 SV=1	1	1	0.0102	78507.4	6.45
	R16009_6_CON,6568	R.SSLLHKK.I	812.499	0.00611	2	1	29.38	0.0381
$83-1	tr|C9J0E4|C9J0E4_HUMAN Cystatin-A OS=Homo sapiens GN=CSTA PE=1 SV=1	1	1	0.1111	7086.08	6.56
$83-2	sp|P01040|CYTA_HUMAN Cystatin-A OS=Homo sapiens GN=CSTA PE=1 SV=1	1	1	0.0714	11006.4	5.38
	R16009_6_CON,6588	K.LEAVQYK.T	850.467	-0.00585	2	1	35.02	0.0382
$84-1	tr|C9JD37|C9JD37_HUMAN Growth factor receptor-bound protein 14 (Fragment) OS=Homo sapiens GN=GRB14 PE=1 SV=8	1	1	0.024	47582.8	9.19
	R16009_6_CON,11050	R.LIIQQGLVDG.-	1055.61	-0.01082	2	1	28.74	0.0434
$85-1	tr|D6RA73|D6RA73_HUMAN Stress-70 protein, mitochondrial (Fragment) OS=Homo sapiens GN=HSPA9 PE=1 SV=1	1	1	0.1452	6809.62	9.69
$85-2	sp|P38646|GRP75_HUMAN Stress-70 protein, mitochondrial OS=Homo sapiens GN=HSPA9 PE=1 SV=2	1	1	0.0133	73679.6	5.87
$85-3	tr|D6RJI2|D6RJI2_HUMAN Stress-70 protein, mitochondrial (Fragment) OS=Homo sapiens GN=HSPA9 PE=1 SV=1	1	1	0.0947	10475.7	9.57
$85-4	tr|B7Z4V2|B7Z4V2_HUMAN cDNA FLJ51907, highly similar to Stress-70 protein, mitochondrial OS=Homo sapiens PE=2 SV=1	1	1	0.0135	72400.2	5.7
$85-5	tr|B7Z1V7|B7Z1V7_HUMAN cDNA FLJ51811, highly similar to Stress-70 protein, mitochondrial OS=Homo sapiens PE=2 SV=1	1	1	0.0206	47361.5	6.2
$85-6	tr|Q8N1C8|Q8N1C8_HUMAN HSPA9 protein (Fragment) OS=Homo sapiens GN=HSPA9 PE=2 SV=1	1	1	0.0132	73852.9	6.04
$85-7	tr|V9HW84|V9HW84_HUMAN Epididymis secretory sperm binding protein Li 124m OS=Homo sapiens GN=HEL-S-124m PE=2 SV=1	1	1	0.0133	73778.8	5.97
	R16009_6_CON,4700	K.VLENAEGAR.T	958.495	0.00036	2	1	58.67	8.5e-05
$86-1	tr|D6RD47|D6RD47_HUMAN 40S ribosomal protein S23 OS=Homo sapiens GN=RPS23 PE=1 SV=1	1	1	0.0597	14837.1	10.23
$86-2	sp|P62266|RS23_HUMAN 40S ribosomal protein S23 OS=Homo sapiens GN=RPS23 PE=1 SV=3	1	1	0.0559	15807.4	10.5
$86-3	tr|A8K517|A8K517_HUMAN Ribosomal protein S23, isoform CRA_a OS=Homo sapiens GN=RPS23 PE=2 SV=1	1	1	0.0559	15807.4	10.5
$86-4	tr|D6RIX0|D6RIX0_HUMAN 40S ribosomal protein S23 OS=Homo sapiens GN=RPS23 PE=1 SV=1	1	1	0.0941	9610.19	11.31
$86-5	tr|D6RDJ2|D6RDJ2_HUMAN 40S ribosomal protein S23 OS=Homo sapiens GN=RPS23 PE=1 SV=1	1	1	0.1455	6237.24	11.12
$86-6	tr|D6R9I7|D6R9I7_HUMAN 40S ribosomal protein S23 OS=Homo sapiens GN=RPS23 PE=1 SV=1	1	1	0.065	13807.1	10.37
	R16009_6_CON,4918	K.AHLGTALK.A	810.483	-0.00073	2	1	35.2	0.00815
$87-1	tr|E5RH77|E5RH77_HUMAN 40S ribosomal protein S14 OS=Homo sapiens GN=RPS14 PE=1 SV=1	1	1	0.0821	14295.3	9.58
$87-2	tr|H0YB22|H0YB22_HUMAN 40S ribosomal protein S14 (Fragment) OS=Homo sapiens GN=RPS14 PE=1 SV=1	1	1	0.0917	12831.8	9.91
$87-3	sp|P62263|RS14_HUMAN 40S ribosomal protein S14 OS=Homo sapiens GN=RPS14 PE=1 SV=3	1	1	0.0728	16272.5	10.07
	R16009_6_CON,6026	K.TPGPGAQSALR.A	1054.56	-0.00203	2	1	41.6	0.00362
$88-1	tr|E7ESA6|E7ESA6_HUMAN Focal adhesion kinase 1 OS=Homo sapiens GN=PTK2 PE=1 SV=1	1	1	0.0073	124080	6.19
$88-2	sp|Q05397|FAK1_HUMAN Focal adhesion kinase 1 OS=Homo sapiens GN=PTK2 PE=1 SV=2	1	1	0.0076	119232	6.19
$88-3	tr|Q658W2|Q658W2_HUMAN Putative uncharacterized protein DKFZp666O0110 OS=Homo sapiens GN=DKFZp666O0110 PE=2 SV=1	1	1	0.0074	121720	6.14
$88-4	tr|Q59GN8|Q59GN8_HUMAN PTK2 protein tyrosine kinase 2 isoform b variant (Fragment) OS=Homo sapiens PE=2 SV=1	1	1	0.0082	110233	5.88
$88-5	tr|H0YBP1|H0YBP1_HUMAN Focal adhesion kinase 1 (Fragment) OS=Homo sapiens GN=PTK2 PE=1 SV=1	1	1	0.0079	115449	6.39
$88-6	tr|A0A059VC25|A0A059VC25_HUMAN Focal adhesion kinase isoform FAK-Del33 OS=Homo sapiens GN=FAK PE=2 SV=1	1	1	0.0078	116404	6.28
$88-7	tr|Q59GM6|Q59GM6_HUMAN PTK2 protein tyrosine kinase 2 isoform b variant (Fragment) OS=Homo sapiens PE=2 SV=1	1	1	0.0079	114156	6.17
	R16009_6_CON,16579	K.LGCLEIRR.S	1016.57	-0.00579	2	1	21.21	0.938
$89-1	tr|E7ETH0|E7ETH0_HUMAN Complement factor I OS=Homo sapiens GN=CFI PE=1 SV=1	1	1	0.0118	66624.6	7.86
$89-2	tr|B4DRF2|B4DRF2_HUMAN cDNA FLJ58124, highly similar to Complement factor I (EC 3.4.21.45) OS=Homo sapiens PE=2 SV=1	1	1	0.0118	66694.7	7.72
$89-3	tr|A8K3L0|A8K3L0_HUMAN cDNA FLJ76262, highly similar to Homo sapiens I factor (complement) (IF), mRNA OS=Homo sapiens PE=2 SV=1	1	1	0.012	65720.6	7.32
$89-4	tr|A0A087X0I2|A0A087X0I2_HUMAN Complement factor I OS=Homo sapiens GN=CFI PE=1 SV=1	1	1	0.0185	42518.9	8.49
$89-5	tr|Q6LAM1|Q6LAM1_HUMAN Heavy chain of factor I (Fragment) OS=Homo sapiens PE=2 SV=1	1	1	0.0218	35882.7	7.89
$89-6	tr|A0A0U4BCF5|A0A0U4BCF5_HUMAN Complement factor I OS=Homo sapiens PE=2 SV=1	1	1	0.012	65328.4	8.23
$89-7	tr|Q8WW88|Q8WW88_HUMAN CFI protein OS=Homo sapiens GN=CFI PE=2 SV=1	1	1	0.0186	42431.8	8.49
$89-8	tr|D6R9Z8|D6R9Z8_HUMAN Complement factor I OS=Homo sapiens GN=CFI PE=1 SV=1	1	1	0.0435	18340.3	8.71
$89-9	tr|G3XAM2|G3XAM2_HUMAN Complement factor I OS=Homo sapiens GN=CFI PE=1 SV=1	1	1	0.0122	65058.9	7.72
$89-10	sp|P05156|CFAI_HUMAN Complement factor I OS=Homo sapiens GN=CFI PE=1 SV=2	1	1	0.012	65749.7	7.72
	R16009_6_CON,6418	K.LPYQCPK.N	905.455	-0.00051	2	1	25.26	0.254
$90-1	tr|E9LUE6|E9LUE6_HUMAN Sphingomyelin phosphodiesterase OS=Homo sapiens GN=SMPD1 PE=2 SV=1	1	1	0.0095	69850.4	7.08
$90-2	tr|E9LUE7|E9LUE7_HUMAN Sphingomyelin phosphodiesterase 1 isoform 5 OS=Homo sapiens GN=SMPD1 PE=2 SV=1	1	1	0.0099	67252.3	6.76
$90-3	tr|E9LUE9|E9LUE9_HUMAN Sphingomyelin phosphodiesterase 1 isoform 7 OS=Homo sapiens GN=SMPD1 PE=2 SV=1	1	1	0.0151	43649.8	8.24
$90-4	sp|P61513|RL37A_HUMAN 60S ribosomal protein L37a OS=Homo sapiens GN=RPL37A PE=1 SV=2	1	1	0.0652	10275.2	10.44
$90-5	tr|Q6P4E4|Q6P4E4_HUMAN 60S ribosomal protein L37a OS=Homo sapiens GN=RPL37A PE=1 SV=1	1	1	0.0833	8062.65	10.39
$90-6	tr|G5E9R3|G5E9R3_HUMAN 60S ribosomal protein L37a OS=Homo sapiens GN=RPL37A PE=1 SV=1	1	1	0.1034	6567.74	10.46
$90-7	tr|E9PEL3|E9PEL3_HUMAN 60S ribosomal protein L37a OS=Homo sapiens GN=RPL37A PE=1 SV=1	1	1	0.08	8465.08	10.35
$90-8	tr|E9PQT3|E9PQT3_HUMAN Sphingomyelin phosphodiesterase OS=Homo sapiens GN=SMPD1 PE=1 SV=1	1	1	0.0149	44046.3	8.24
$90-9	tr|E9PPK6|E9PPK6_HUMAN Sphingomyelin phosphodiesterase OS=Homo sapiens GN=SMPD1 PE=1 SV=1	1	1	0.0351	18533.6	9.07
$90-10	tr|Q59EN6|Q59EN6_HUMAN Sphingomyelin phosphodiesterase 1, acid lysosomal isoform 1 variant (Fragment) OS=Homo sapiens PE=2 SV=1	1	1	0.009	73052.8	7.29
$90-11	sp|P17405|ASM_HUMAN Sphingomyelin phosphodiesterase OS=Homo sapiens GN=SMPD1 PE=1 SV=4	1	1	0.0095	69751.2	6.9
$90-12	tr|G3V1E1|G3V1E1_HUMAN Sphingomyelin phosphodiesterase OS=Homo sapiens GN=SMPD1 PE=1 SV=1	1	1	0.0164	39841.6	7.98
$90-13	tr|Q8IUN0|Q8IUN0_HUMAN SMPD1 protein OS=Homo sapiens GN=SMPD1 PE=2 SV=1	1	1	0.0165	39629.3	7.98
$90-14	tr|E9LUE8|E9LUE8_HUMAN Sphingomyelin phosphodiesterase 1 isoform 6 OS=Homo sapiens GN=SMPD1 PE=2 SV=1	1	1	0.0119	55616.3	6.75
	R16009_6_CON,5408	R.YGASLR.Q ! R.YGASLR.K	666.357	0.00421	2	1	27.06	0.325
$91-1	tr|F8W1K7|F8W1K7_HUMAN Rabphilin-3A (Fragment) OS=Homo sapiens GN=RPH3A PE=1 SV=1	1	1	0.0829	20863.8	8.57
$91-2	tr|F8VNP7|F8VNP7_HUMAN Rabphilin-3A (Fragment) OS=Homo sapiens GN=RPH3A PE=1 SV=7	1	1	0.1119	15275.1	5.32
$91-3	tr|F8VNW3|F8VNW3_HUMAN Rabphilin-3A (Fragment) OS=Homo sapiens GN=RPH3A PE=1 SV=1	1	1	0.1181	14448.2	5.3
$91-4	tr|F8VVK8|F8VVK8_HUMAN Rabphilin-3A (Fragment) OS=Homo sapiens GN=RPH3A PE=1 SV=1	1	1	0.092	18824.3	7.5
$91-5	tr|F8VTR7|F8VTR7_HUMAN Rabphilin-3A (Fragment) OS=Homo sapiens GN=RPH3A PE=1 SV=1	1	1	0.1875	9060.55	6.55
$91-6	tr|B7Z9Z7|B7Z9Z7_HUMAN cDNA, FLJ79011, highly similar to Rabphilin-3A OS=Homo sapiens PE=2 SV=1	1	1	0.0216	76870.7	8.75
$91-7	tr|F8VV58|F8VV58_HUMAN Rabphilin-3A (Fragment) OS=Homo sapiens GN=RPH3A PE=1 SV=1	1	1	0.125	13742.4	5.12
$91-8	tr|Q6PJY8|Q6PJY8_HUMAN RPH3A protein (Fragment) OS=Homo sapiens GN=RPH3A PE=2 SV=1	1	1	0.0242	68394.9	9.52
$91-9	tr|F8VP47|F8VP47_HUMAN Rabphilin-3A OS=Homo sapiens GN=RPH3A PE=1 SV=1	1	1	0.0233	71143.3	8.88
$91-10	tr|Q6PKD5|Q6PKD5_HUMAN RPH3A protein (Fragment) OS=Homo sapiens GN=RPH3A PE=2 SV=1	1	1	0.0247	66600.5	9.13
$91-11	tr|F8W131|F8W131_HUMAN Rabphilin-3A (Fragment) OS=Homo sapiens GN=RPH3A PE=1 SV=1	1	1	0.1304	13138.7	5.08
$91-12	tr|F8VR41|F8VR41_HUMAN Rabphilin-3A (Fragment) OS=Homo sapiens GN=RPH3A PE=1 SV=1	1	1	0.1442	12104.4	5.08
$91-13	tr|F8W1A3|F8W1A3_HUMAN Rabphilin-3A (Fragment) OS=Homo sapiens GN=RPH3A PE=1 SV=1	1	1	0.12	14288	5.3
$91-14	tr|B7Z3S1|B7Z3S1_HUMAN cDNA FLJ52312, highly similar to Rabphilin-3A OS=Homo sapiens PE=2 SV=1	1	1	0.0233	71113.3	8.88
$91-15	sp|Q9Y2J0|RP3A_HUMAN Rabphilin-3A OS=Homo sapiens GN=RPH3A PE=1 SV=1	1	1	0.0216	76871.6	8.62
	R16009_6_CON,25488	R.LENM*RKNVAGDGVNR.C	1688.85	0.02965	1	1	20.46	0.691
$92-1	tr|F8WD59|F8WD59_HUMAN 40S ribosomal protein SA (Fragment) OS=Homo sapiens GN=RPSA PE=1 SV=2	1	1	0.1121	12647.5	9.4
$92-2	tr|Q96RS2|Q96RS2_HUMAN 40S ribosomal protein SA OS=Homo sapiens GN=RPSA PE=2 SV=1	1	1	0.0441	32995.8	4.84
$92-3	tr|A0A0C4DG17|A0A0C4DG17_HUMAN 40S ribosomal protein SA OS=Homo sapiens GN=RPSA PE=1 SV=1	1	1	0.0433	33313.2	4.79
$92-4	sp|P08865|RSSA_HUMAN 40S ribosomal protein SA OS=Homo sapiens GN=RPSA PE=1 SV=4	1	1	0.0441	32853.7	4.79
$92-5	tr|C9J9K3|C9J9K3_HUMAN 40S ribosomal protein SA (Fragment) OS=Homo sapiens GN=RPSA PE=1 SV=7	1	1	0.0492	29505.3	5.15
$92-6	tr|A0A024R7P5|A0A024R7P5_HUMAN Similar to Laminin receptor 1, isoform CRA_a OS=Homo sapiens GN=LOC388524 PE=3 SV=1	1	1	0.0653	22014.1	8.95
$92-7	tr|A0A024R2P0|A0A024R2P0_HUMAN 40S ribosomal protein SA OS=Homo sapiens GN=RPSA PE=3 SV=1	1	1	0.0441	32853.7	4.79
	R16009_6_CON,8061	K.FAAATGATPIAGR.F	1203.65	-0.00163	2	1	32.04	0.0617
$93-1	tr|F8WDL9|F8WDL9_HUMAN NEDD8 ultimate buster 1 OS=Homo sapiens GN=NUB1 PE=1 SV=1	1	1	0.0537	17404.9	9.72
$93-2	tr|B7Z1C8|B7Z1C8_HUMAN cDNA FLJ52250, highly similar to NEDD8 ultimate buster 1 OS=Homo sapiens PE=2 SV=1	1	1	0.0488	19263.2	9.84
	R16009_6_CON,4997	R.ELRSKAVR.G	958.579	0.00648	2	1	31.52	0.0562
$94-1	tr|G3V5H6|G3V5H6_HUMAN Spermatogenesis-associated protein 7 OS=Homo sapiens GN=SPATA7 PE=1 SV=1	1	1	0.1321	5633.55	9.42
$94-2	tr|Q6FI63|Q6FI63_HUMAN SPATA7 protein OS=Homo sapiens GN=SPATA7 PE=2 SV=1	1	1	0.0123	64119.2	5.68
$94-3	tr|G3V5V8|G3V5V8_HUMAN Spermatogenesis-associated protein 7 OS=Homo sapiens GN=SPATA7 PE=1 SV=1	1	1	0.1429	5193.02	9.75
$94-4	tr|G3V2V4|G3V2V4_HUMAN Spermatogenesis-associated protein 7 OS=Homo sapiens GN=SPATA7 PE=4 SV=1	1	1	0.0864	8752.14	9.88
$94-5	sp|Q9P0W8|SPAT7_HUMAN Spermatogenesis-associated protein 7 OS=Homo sapiens GN=SPATA7 PE=1 SV=3	1	1	0.0117	67718.3	5.9
$94-6	tr|V9HVY9|V9HVY9_HUMAN Epididymis secretory protein Li 296 OS=Homo sapiens GN=HEL-S-296 PE=2 SV=1	1	1	0.0117	67718.3	5.9
$94-7	tr|B3KP74|B3KP74_HUMAN cDNA FLJ31302 fis, clone LIVER1000079, highly similar to Spermatogenesis-associated protein 7 OS=Homo sapiens PE=2 SV=1	1	1	0.0216	36414.1	9.81
$94-8	tr|G3V2E1|G3V2E1_HUMAN Spermatogenesis-associated protein 7 (Fragment) OS=Homo sapiens GN=SPATA7 PE=1 SV=1	1	1	0.0307	25254.4	9.81
$94-9	tr|G3V3D2|G3V3D2_HUMAN Spermatogenesis-associated protein 7 OS=Homo sapiens GN=SPATA7 PE=4 SV=1	1	1	0.1667	4762.48	10.27
$94-10	tr|G3V287|G3V287_HUMAN Spermatogenesis-associated protein 7 OS=Homo sapiens GN=SPATA7 PE=4 SV=1	1	1	0.0824	9192.68	9.69
$94-11	tr|A8K3L6|A8K3L6_HUMAN cDNA FLJ76119 OS=Homo sapiens PE=2 SV=1	1	1	0.0123	64190.3	5.74
$94-12	tr|A8KAE2|A8KAE2_HUMAN cDNA FLJ78263 OS=Homo sapiens PE=2 SV=1	1	1	0.0216	36395.1	9.85
$94-13	tr|G3V4A9|G3V4A9_HUMAN Spermatogenesis-associated protein 7 OS=Homo sapiens GN=SPATA7 PE=4 SV=1	1	1	0.0814	9522.81	10.04
	R16009_6_CON,7446	R.ATSVLPR.Y	743.441	0.00014	2	1	26.39	0.203
$95-1	tr|G3V5V7|G3V5V7_HUMAN Heterogeneous nuclear ribonucleoproteins C1/C2 (Fragment) OS=Homo sapiens GN=HNRNPC PE=1 SV=1	1	1	0.05	20253.7	4.57
$95-2	tr|A8K9A4|A8K9A4_HUMAN cDNA FLJ75154, highly similar to Homo sapiens heterogeneous nuclear ribonucleoprotein C (C1/C2), mRNA OS=Homo sapiens PE=2 SV=1	1	1	0.0294	33611.6	5
$95-3	tr|B2R5W2|B2R5W2_HUMAN Heterogeneous nuclear ribonucleoproteins C1/C2 OS=Homo sapiens GN=HNRNPC PE=1 SV=1	1	1	0.031	31947.8	5.1
$95-4	tr|G3V4C1|G3V4C1_HUMAN Heterogeneous nuclear ribonucleoproteins C1/C2 OS=Homo sapiens GN=HNRNPC PE=1 SV=1	1	1	0.0308	32238	4.94
$95-5	tr|D3DPI2|D3DPI2_HUMAN HCG1641229, isoform CRA_a OS=Homo sapiens GN=hCG_1641229 PE=4 SV=1	1	1	0.0307	32314.1	4.84
$95-6	tr|B2R603|B2R603_HUMAN cDNA, FLJ92712, highly similar to Homo sapiens heterogeneous nuclear ribonucleoprotein C (C1/C2) (HNRPC), transcript variant 1, mRNA OS=Homo sapiens PE=2 SV=1	1	1	0.0297	33280.3	5.11
$95-7	tr|G3V2D6|G3V2D6_HUMAN Heterogeneous nuclear ribonucleoproteins C1/C2 (Fragment) OS=Homo sapiens GN=HNRNPC PE=1 SV=1	1	1	0.0421	23807.5	4.64
$95-8	tr|B3KX96|B3KX96_HUMAN cDNA FLJ45003 fis, clone BRAWH3011623, highly similar to Heterogeneous nuclear ribonucleoproteins C OS=Homo sapiens PE=2 SV=1	1	1	0.0307	32330.1	4.99
$95-9	tr|G3V2Q1|G3V2Q1_HUMAN Heterogeneous nuclear ribonucleoproteins C1/C2 OS=Homo sapiens GN=HNRNPC PE=1 SV=1	1	1	0.0295	33570.5	4.95
$95-10	tr|Q569J8|Q569J8_HUMAN HNRPC protein OS=Homo sapiens GN=HNRPC PE=2 SV=1	1	1	0.0882	11230.6	3.95
$95-11	sp|P07910|HNRPC_HUMAN Heterogeneous nuclear ribonucleoproteins C1/C2 OS=Homo sapiens GN=HNRNPC PE=1 SV=4	1	1	0.0294	33669.6	4.95
	R16009_6_CON,10673	R.GDDQLELIK.D	1030.54	-0.01122	2	1	55.79	0.00043
$96-1	tr|H0Y3V3|H0Y3V3_HUMAN Adhesion G protein-coupled receptor L2 (Fragment) OS=Homo sapiens GN=ADGRL2 PE=1 SV=1	1	1	0.0127	52311.1	5.93
	R16009_6_CON,3966	-.XITLCK.M	733.428	0.00819	2	1	21.39	0.616
$97-1	tr|H0Y8X6|H0Y8X6_HUMAN E3 ubiquitin-protein ligase NEDD4 (Fragment) OS=Homo sapiens GN=NEDD4 PE=1 SV=1	1	1	0.0066	104688	5.9
$97-2	tr|A0A024R5S9|A0A024R5S9_HUMAN Neural cell expressed, developmentally down-regulated 4, isoform CRA_b OS=Homo sapiens GN=NEDD4 PE=4 SV=1	1	1	0.0067	104159	5.63
$97-3	sp|P46934|NEDD4_HUMAN E3 ubiquitin-protein ligase NEDD4 OS=Homo sapiens GN=NEDD4 PE=1 SV=4	1	1	0.0045	149113	6.15
	R16009_6_CON,7344	R.QDILGR.T	701.394	0.00133	2	1	23.64	0.993
$98-1	tr|H0YBN4|H0YBN4_HUMAN Polyadenylate-binding protein 1 (Fragment) OS=Homo sapiens GN=PABPC1 PE=1 SV=7	1	1	0.0857	19655.2	5.54
	R16009_6_CON,14558	K.FGPALSVKVM*TDESG.-	1553.75	-0.02112	2	1	20.83	1.76
$99-1	tr|H3BR04|H3BR04_HUMAN Fructose-bisphosphate aldolase A (Fragment) OS=Homo sapiens GN=ALDOA PE=1 SV=1	1	1	0.0494	17793.2	8.76
$99-2	tr|H3BUH7|H3BUH7_HUMAN Fructose-bisphosphate aldolase A (Fragment) OS=Homo sapiens GN=ALDOA PE=1 SV=1	1	1	0.0516	16917.1	8.74
$99-3	tr|H3BPS8|H3BPS8_HUMAN Fructose-bisphosphate aldolase A (Fragment) OS=Homo sapiens GN=ALDOA PE=1 SV=1	1	1	0.0288	30426.4	7.11
$99-4	tr|H3BMQ8|H3BMQ8_HUMAN Fructose-bisphosphate aldolase A (Fragment) OS=Homo sapiens GN=ALDOA PE=1 SV=1	1	1	0.0571	15462.5	8.77
$99-5	tr|H3BQN4|H3BQN4_HUMAN Fructose-bisphosphate aldolase OS=Homo sapiens GN=ALDOA PE=1 SV=1	1	1	0.0222	39339.6	8.65
$99-6	tr|J3KPS3|J3KPS3_HUMAN Fructose-bisphosphate aldolase OS=Homo sapiens GN=ALDOA PE=1 SV=1	1	1	0.0217	39817	8.3
$99-7	tr|V9HWN7|V9HWN7_HUMAN Fructose-bisphosphate aldolase OS=Homo sapiens GN=HEL-S-87p PE=2 SV=1	1	1	0.022	39419.6	8.3
$99-8	sp|P04075|ALDOA_HUMAN Fructose-bisphosphate aldolase A OS=Homo sapiens GN=ALDOA PE=1 SV=2	1	1	0.022	39419.6	8.3
	R16009_6_CON,5889	K.ELSDIAHR.I	940.485	-0.00808	2	1	22.59	0.717
$100-1	tr|H3BUL7|H3BUL7_HUMAN E3 SUMO-protein ligase PIAS1 OS=Homo sapiens GN=PIAS1 PE=4 SV=1	1	1	0.3	2368.53	4.42
	R16009_6_CON,9727	R.RSPSAF.-	664.341	0.01129	1	1	21.3	0.49
$101-1	tr|H7C1V0|H7C1V0_HUMAN Cathepsin D (Fragment) OS=Homo sapiens GN=CTSD PE=1 SV=1	1	1	0.0423	20371.2	8.7
$101-2	tr|A0A0S2Z3L4|A0A0S2Z3L4_HUMAN Cathepsin D isoform 2 (Fragment) OS=Homo sapiens GN=CTSD PE=2 SV=1	1	1	0.0964	9081.48	8.85
$101-3	sp|P07339|CATD_HUMAN Cathepsin D OS=Homo sapiens GN=CTSD PE=1 SV=1	1	1	0.0194	44551.7	6.1
$101-4	tr|V9HWI3|V9HWI3_HUMAN Cathepsin D (Lysosomal aspartyl peptidase), isoform CRA_a OS=Homo sapiens GN=HEL-S-130P PE=2 SV=1	1	1	0.0194	44551.7	6.1
	R16009_6_CON,6893	R.VGFAEAAR.L	820.431	-0.00156	2	1	25.1	0.498
$102-1	tr|J3KQ69|J3KQ69_HUMAN DNA replication licensing factor MCM3 OS=Homo sapiens GN=MCM3 PE=1 SV=2	1	1	0.0086	91929.3	5.94
$102-2	tr|B4DUQ9|B4DUQ9_HUMAN cDNA FLJ50873, highly similar to DNA replication licensing factor MCM3 OS=Homo sapiens PE=2 SV=1	1	1	0.0092	85638	5.81
$102-3	tr|Q53HJ4|Q53HJ4_HUMAN DNA helicase (Fragment) OS=Homo sapiens PE=2 SV=1	1	1	0.0087	90979.7	5.49
$102-4	tr|A0A0S2Z4T1|A0A0S2Z4T1_HUMAN DNA helicase (Fragment) OS=Homo sapiens GN=MCM3 PE=2 SV=1	1	1	0.0087	90979.8	5.53
$102-5	tr|B4DS46|B4DS46_HUMAN cDNA FLJ55751, highly similar to DNA replication licensing factor MCM3 OS=Homo sapiens PE=2 SV=1	1	1	0.0093	83770.9	5.69
$102-6	tr|B2R7C5|B2R7C5_HUMAN DNA helicase OS=Homo sapiens PE=2 SV=1	1	1	0.0087	91007.8	5.53
$102-7	sp|P25205|MCM3_HUMAN DNA replication licensing factor MCM3 OS=Homo sapiens GN=MCM3 PE=1 SV=3	1	1	0.0087	90979.8	5.53
$102-8	tr|A0A0S2Z492|A0A0S2Z492_HUMAN DNA helicase OS=Homo sapiens GN=MCM3 PE=2 SV=1	1	1	0.0084	93721	5.98
$102-9	tr|Q7Z6P5|Q7Z6P5_HUMAN DNA replication licensing factor MCM3 (Fragment) OS=Homo sapiens GN=MCM3 PE=1 SV=1	1	1	0.0213	37407.4	5.94
	R16009_6_CON,5096	K.VELSESR.L ! K.VELSESR.D	819.421	0.00793	2	1	24.48	0.895
$103-1	tr|J3KRJ2|J3KRJ2_HUMAN Aurora kinase B (Fragment) OS=Homo sapiens GN=AURKB PE=1 SV=7	1	1	0.1714	7762.88	9.99
$103-2	tr|J3KTD6|J3KTD6_HUMAN Aurora kinase B (Fragment) OS=Homo sapiens GN=AURKB PE=1 SV=1	1	1	0.0526	26212	9.32
$103-3	tr|J3QR41|J3QR41_HUMAN Aurora kinase B (Fragment) OS=Homo sapiens GN=AURKB PE=1 SV=1	1	1	0.0698	20038.9	9
$103-4	tr|J3KRF8|J3KRF8_HUMAN Aurora kinase B OS=Homo sapiens GN=AURKB PE=1 SV=1	1	1	0.0976	13510	9.39
$103-5	tr|J3QLN8|J3QLN8_HUMAN Aurora kinase B (Fragment) OS=Homo sapiens GN=AURKB PE=1 SV=7	1	1	0.0519	26794.8	8.71
$103-6	tr|B2RC06|B2RC06_HUMAN cDNA, FLJ95791, highly similar to Homo sapiens aurora kinase B (AURKB), mRNA OS=Homo sapiens PE=2 SV=1	1	1	0.0349	39279	9.42
$103-7	sp|Q96GD4|AURKB_HUMAN Aurora kinase B OS=Homo sapiens GN=AURKB PE=1 SV=3	1	1	0.0349	39310.1	9.36
	R16009_6_CON,4319	R.SNVQPTAAPGQK.V	1197.62	0.00042	2	1	28.68	0.0851
$104-1	tr|J3KSH6|J3KSH6_HUMAN Transcription factor HES-7 (Fragment) OS=Homo sapiens GN=HES7 PE=1 SV=1	1	1	0.0414	16405.8	10.42
$104-2	sp|Q9BYE0|HES7_HUMAN Transcription factor HES-7 OS=Homo sapiens GN=HES7 PE=1 SV=2	1	1	0.0267	24898.5	10.49
$104-3	sp|P41229|KDM5C_HUMAN Lysine-specific demethylase 5C OS=Homo sapiens GN=KDM5C PE=1 SV=2	1	1	0.0038	175718	5.44
$104-4	tr|A0A024RCC4|A0A024RCC4_HUMAN Nucleoporin 98kDa, isoform CRA_a OS=Homo sapiens GN=NUP98 PE=4 SV=1	1	1	0.0045	141405	6.28
$104-5	sp|P52948|NUP98_HUMAN Nuclear pore complex protein Nup98-Nup96 OS=Homo sapiens GN=NUP98 PE=1 SV=4	1	1	0.0033	197577	5.97
$104-6	tr|A6N6J7|A6N6J7_HUMAN JARID1C protein OS=Homo sapiens GN=JARID1C PE=2 SV=1	1	1	0.0042	162727	5.54
$104-7	tr|B4DWF8|B4DWF8_HUMAN cDNA FLJ53414, highly similar to Nuclear pore complex protein Nup98-Nup96precursor OS=Homo sapiens PE=2 SV=1	1	1	0.009	70941.7	6.02
$104-8	tr|A8KA17|A8KA17_HUMAN cDNA FLJ77211, highly similar to Homo sapiens nucleoporin 98kDa (NUP98), transcript variant 3, mRNA OS=Homo sapiens PE=2 SV=1	1	1	0.0064	97951.3	6.91
$104-9	tr|A0A142I7X2|A0A142I7X2_HUMAN NUP98/PHF23 fusion 2 protein (Fragment) OS=Homo sapiens PE=2 SV=1	1	1	0.0071	86677.2	7.98
	R16009_6_CON,7138	R.SLEELR.L ! R.SLEELR.A ! K.SLEELR.L	746.404	0.00026	2	1	27.66	0.306
$105-1	tr|J3KTJ3|J3KTJ3_HUMAN 60S ribosomal protein L23 OS=Homo sapiens GN=RPL23 PE=1 SV=1	1	1	0.1235	8899.36	10.14
$105-2	sp|P62829|RL23_HUMAN 60S ribosomal protein L23 OS=Homo sapiens GN=RPL23 PE=1 SV=1	1	1	0.0714	14865.3	10.51
$105-3	tr|Q9BTQ7|Q9BTQ7_HUMAN Similar to ribosomal protein L23 (Fragment) OS=Homo sapiens PE=2 SV=1	1	1	0.0746	14149.4	10.26
$105-4	tr|A0A024R1Q8|A0A024R1Q8_HUMAN Ribosomal protein L23, isoform CRA_b OS=Homo sapiens GN=RPL23 PE=3 SV=1	1	1	0.0714	14865.3	10.51
	R16009_6_CON,5637	K.GSAITGPVAK.E	900.515	-4e-05	2	1	53.1	0.000364
$106-1	tr|J3QL43|J3QL43_HUMAN Eukaryotic initiation factor 4A-I (Fragment) OS=Homo sapiens GN=EIF4A1 PE=1 SV=1	1	1	0.0406	30648.6	4.92
$106-2	tr|J3QS69|J3QS69_HUMAN Eukaryotic initiation factor 4A-I (Fragment) OS=Homo sapiens GN=EIF4A1 PE=1 SV=1	1	1	0.0367	33948.7	5.21
$106-3	tr|J3KT12|J3KT12_HUMAN Eukaryotic initiation factor 4A-I OS=Homo sapiens GN=EIF4A1 PE=1 SV=1	1	1	0.0323	38861.2	5.46
$106-4	tr|A8K7F6|A8K7F6_HUMAN cDNA FLJ78244, highly similar to Homo sapiens eukaryotic translation initiation factor 4A, isoform 1 (EIF4A1), mRNA OS=Homo sapiens PE=2 SV=1	1	1	0.0271	46121.4	5.32
$106-5	tr|J3QKZ9|J3QKZ9_HUMAN Eukaryotic initiation factor 4A-I (Fragment) OS=Homo sapiens GN=EIF4A1 PE=1 SV=7	1	1	0.0815	14708	8.86
$106-6	tr|J3KS25|J3KS25_HUMAN Eukaryotic initiation factor 4A-I (Fragment) OS=Homo sapiens GN=EIF4A1 PE=1 SV=7	1	1	0.0585	20688.5	4.85
$106-7	tr|B4E047|B4E047_HUMAN cDNA FLJ59127, highly similar to Eukaryotic initiation factor 4A-I (EC 3.6.1.-) OS=Homo sapiens PE=2 SV=1	1	1	0.0636	18909.4	4.95
$106-8	tr|J3KTB5|J3KTB5_HUMAN Eukaryotic initiation factor 4A-I (Fragment) OS=Homo sapiens GN=EIF4A1 PE=1 SV=1	1	1	0.0428	29081.3	4.98
$106-9	tr|J3QLN6|J3QLN6_HUMAN Eukaryotic initiation factor 4A-I (Fragment) OS=Homo sapiens GN=EIF4A1 PE=1 SV=1	1	1	0.0675	18042.9	7.69
$106-10	sp|P60842|IF4A1_HUMAN Eukaryotic initiation factor 4A-I OS=Homo sapiens GN=EIF4A1 PE=1 SV=1	1	1	0.0271	46153.4	5.32
$106-11	tr|A8K088|A8K088_HUMAN cDNA FLJ78614, highly similar to Homo sapiens eukaryotic translation initiation factor 4A, isoform 1 (EIF4A1), mRNA OS=Homo sapiens PE=2 SV=1	1	1	0.0271	46125.4	5.32
$106-12	tr|Q59F68|Q59F68_HUMAN CD68 antigen variant (Fragment) OS=Homo sapiens PE=2 SV=1	1	1	0.0293	42416.6	5.46
$106-13	tr|J3QR64|J3QR64_HUMAN Eukaryotic initiation factor 4A-I (Fragment) OS=Homo sapiens GN=EIF4A1 PE=1 SV=1	1	1	0.0514	23660.9	6.12
$106-14	tr|B4E102|B4E102_HUMAN cDNA FLJ57766, moderately similar to Eukaryotic initiation factor 4A-I (EC 3.6.1.-) OS=Homo sapiens PE=2 SV=1	1	1	0.0753	15900	4.8
	R16009_6_CON,9298	K.ATQALVLAPTR.E	1140.67	0.0008	2	1	39.71	0.00377
$107-1	tr|K7EQT1|K7EQT1_HUMAN Fizzy-related protein homolog OS=Homo sapiens GN=FZR1 PE=1 SV=1	1	1	0.0222	40024.5	9.32
$107-2	sp|Q9UM11|FZR_HUMAN Fizzy-related protein homolog OS=Homo sapiens GN=FZR1 PE=1 SV=2	1	1	0.0161	55178.6	9.41
	R16009_6_CON,4343	R.LQPSTPEK.K	899.483	-0.00138	2	1	20.58	0.415
$108-1	sp|O15031|PLXB2_HUMAN Plexin-B2 OS=Homo sapiens GN=PLXNB2 PE=1 SV=3	1	1	0.0087	205125	5.85
	R16009_6_CON,5804	K.SCVAVTSAQPQNM*SRR.A	1807.85	-0.00167	3	1	21.47	1.19
$109-1	sp|P02788|TRFL_HUMAN Lactotransferrin OS=Homo sapiens GN=LTF PE=1 SV=6	1	1	0.0141	78181.1	8.5
$109-2	tr|E7EQB2|E7EQB2_HUMAN Lactotransferrin (Fragment) OS=Homo sapiens GN=LTF PE=1 SV=1	1	1	0.0144	76625.1	8.39
$109-3	tr|Q2TUW9|Q2TUW9_HUMAN Lactoferrin OS=Homo sapiens PE=2 SV=1	1	1	0.0141	77979.8	8.51
$109-4	tr|Q19KS2|Q19KS2_HUMAN Lactoferrin (Fragment) OS=Homo sapiens PE=2 SV=1	1	1	0.0283	39142.4	9.25
$109-5	tr|V9HWI4|V9HWI4_HUMAN Epididymis luminal protein 110 OS=Homo sapiens GN=HEL110 PE=2 SV=1	1	1	0.0141	78181.1	8.5
$109-6	tr|B7ZAL5|B7ZAL5_HUMAN cDNA, FLJ79229, highly similar to Lactotransferrin (EC 3.4.21.-) OS=Homo sapiens PE=2 SV=1	1	1	0.015	73169.1	8.1
$109-7	tr|B3KSL2|B3KSL2_HUMAN cDNA FLJ36533 fis, clone TRACH2004428, highly similar to Lactotransferrin (EC 3.4.21.-) (Fragment) OS=Homo sapiens PE=2 SV=1	1	1	0.0143	76752.2	8.39
$109-8	tr|E7ER44|E7ER44_HUMAN Lactotransferrin OS=Homo sapiens GN=LTF PE=1 SV=1	1	1	0.0141	77968.8	8.5
$109-9	tr|B2MV14|B2MV14_HUMAN Truncated lactoferrin OS=Homo sapiens GN=LTF PE=3 SV=1	1	1	0.0171	64233.2	8.45
$109-10	tr|B3VMW0|B3VMW0_HUMAN Lactoferrin OS=Homo sapiens PE=2 SV=1	1	1	0.0141	78356.3	8.51
$109-11	tr|Q5EK51|Q5EK51_HUMAN Lactoferrin OS=Homo sapiens PE=2 SV=1	1	1	0.0141	78321.3	8.56
$109-12	tr|W8QEY1|W8QEY1_HUMAN Lactoferrin OS=Homo sapiens PE=2 SV=1	1	1	0.0141	78381.3	8.56
$109-13	tr|A8K494|A8K494_HUMAN cDNA FLJ78440, highly similar to Human lactoferrin OS=Homo sapiens PE=2 SV=1	1	1	0.0141	78367.3	8.56
$109-14	tr|Q8IX02|Q8IX02_HUMAN Lactoferrin (Fragment) OS=Homo sapiens PE=4 SV=1	1	1	0.0427	25671.4	9.44
	R16009_6_CON,10575	R.DGAGDVAFIR.E	1020.51	-0.00183	2	1	21.39	1.44
$110-1	sp|P04406|G3P_HUMAN Glyceraldehyde-3-phosphate dehydrogenase OS=Homo sapiens GN=GAPDH PE=1 SV=3	1	1	0.0239	36052.8	8.57
$110-2	tr|Q2TSD0|Q2TSD0_HUMAN Glyceraldehyde-3-phosphate dehydrogenase OS=Homo sapiens PE=2 SV=1	1	1	0.0239	36048.8	8.57
$110-3	tr|V9HVZ4|V9HVZ4_HUMAN Glyceraldehyde-3-phosphate dehydrogenase OS=Homo sapiens GN=HEL-S-162eP PE=2 SV=1	1	1	0.0239	36052.8	8.57
$110-4	tr|B4DRV9|B4DRV9_HUMAN cDNA FLJ58855, highly similar to Glyceraldehyde-3-phosphate dehydrogenase (EC 1.2.1.12) OS=Homo sapiens PE=2 SV=1	1	1	0.0372	23254.5	8.79
	R16009_6_CON,7576	K.VGVNGFGR.I	805.432	-0.00119	2	1	36.81	0.051
$111-1	sp|P08603|CFAH_HUMAN Complement factor H OS=Homo sapiens GN=CFH PE=1 SV=4	1	1	0.0073	139095	6.21
$111-2	tr|A8K5T0|A8K5T0_HUMAN cDNA FLJ75416, highly similar to Homo sapiens complement factor H (CFH), mRNA OS=Homo sapiens PE=2 SV=1	1	1	0.0073	138949	6.32
$111-3	tr|A0A024R984|A0A024R984_HUMAN HCG40889, isoform CRA_a OS=Homo sapiens GN=hCG_40889 PE=4 SV=1	1	1	0.0077	132086	5.98
$111-4	tr|A0A024R962|A0A024R962_HUMAN HCG40889, isoform CRA_b OS=Homo sapiens GN=hCG_40889 PE=4 SV=1	1	1	0.0073	139069	6.23
	R16009_6_CON,9453	K.IDVHLVPDR.K	1063.59	-0.00103	2	1	43.1	0.00613
$112-1	sp|P10412|H14_HUMAN Histone H1.4 OS=Homo sapiens GN=HIST1H1E PE=1 SV=2	1	1	0.0411	21865	11.03
$112-2	sp|P16401|H15_HUMAN Histone H1.5 OS=Homo sapiens GN=HIST1H1B PE=1 SV=3	1	1	0.0398	22579.9	10.91
$112-3	sp|Q02539|H11_HUMAN Histone H1.1 OS=Homo sapiens GN=HIST1H1A PE=1 SV=3	1	1	0.0419	21841.8	10.99
$112-4	tr|B2R984|B2R984_HUMAN cDNA, FLJ94268, highly similar to Homo sapiens histone 1, H1e (HIST1H1E), mRNA OS=Homo sapiens PE=2 SV=1	1	1	0.0411	21893	11.03
$112-5	tr|A3R0T7|A3R0T7_HUMAN Liver histone H1e OS=Homo sapiens PE=2 SV=1	1	1	0.0411	21879	11.03
$112-6	tr|A3R0T8|A3R0T8_HUMAN Histone 1, H1e OS=Homo sapiens GN=HIST1H1E PE=2 SV=1	1	1	0.0411	21865	11.03
$112-7	sp|P16402|H13_HUMAN Histone H1.3 OS=Homo sapiens GN=HIST1H1D PE=1 SV=2	1	1	0.0407	22349.6	11.02
$112-8	sp|P16403|H12_HUMAN Histone H1.2 OS=Homo sapiens GN=HIST1H1C PE=1 SV=2	1	1	0.0423	21364.5	10.94
$112-9	tr|Q4VB24|Q4VB24_HUMAN Histone cluster 1, H1e OS=Homo sapiens GN=HIST1H1E PE=2 SV=1	1	1	0.0411	21893	11.03
$112-10	tr|A1L407|A1L407_HUMAN Histone cluster 1, H1t OS=Homo sapiens GN=HIST1H1T PE=2 SV=1	1	1	0.0435	22032.8	11.72
$112-11	sp|P22492|H1T_HUMAN Histone H1t OS=Homo sapiens GN=HIST1H1T PE=2 SV=4	1	1	0.0435	22018.7	11.71
	R16009_6_CON,4221	K.GTGASGSFK.L ! R.GTGASGSFK.L	811.394	0.00028	2	1	47.9	0.000597
$113-1	sp|P11021|GRP78_HUMAN 78 kDa glucose-regulated protein OS=Homo sapiens GN=HSPA5 PE=1 SV=2	1	1	0.0122	72332.1	5.07
$113-2	tr|V9HWB4|V9HWB4_HUMAN Epididymis secretory sperm binding protein Li 89n OS=Homo sapiens GN=HEL-S-89n PE=2 SV=1	1	1	0.0122	72332.1	5.07
$113-3	tr|A0AVP6|A0AVP6_HUMAN UTS2 protein OS=Homo sapiens GN=UTS2 PE=2 SV=1	1	1	0.0851	10993.5	7.72
$113-4	tr|Q5H8X8|Q5H8X8_HUMAN Urotensin-2 OS=Homo sapiens GN=UTS2 PE=1 SV=1	1	1	0.0576	16275.9	9.82
$113-5	sp|O95399|UTS2_HUMAN Urotensin-2 OS=Homo sapiens GN=UTS2 PE=1 SV=1	1	1	0.0645	14295.5	7.67
	R16009_6_CON,7866	R.LTPEEIER.M ! R.LTPEELER.A	986.515	0.00255	2	1	23.92	0.577
$114-1	sp|P12273|PIP_HUMAN Prolactin-inducible protein OS=Homo sapiens GN=PIP PE=1 SV=1	1	1	0.0753	16572.3	8.26
	R16009_6_CON,7162	K.YTACLCDDNPK.T	1356.56	0.001	2	1	47.5	0.000129
$115-1	sp|P18077|RL35A_HUMAN 60S ribosomal protein L35a OS=Homo sapiens GN=RPL35A PE=1 SV=2	1	1	0.0636	12537.5	11.07
	R16009_6_CON,7510	R.VM*LYPSR.I	881.455	0.00221	2	1	26.42	0.516
$116-1	sp|P46778|RL21_HUMAN 60S ribosomal protein L21 OS=Homo sapiens GN=RPL21 PE=1 SV=2	1	1	0.0438	18564.6	10.49
$116-2	tr|M0R181|M0R181_HUMAN 60S ribosomal protein L21 (Fragment) OS=Homo sapiens GN=RPL21 PE=1 SV=1	1	1	0.0574	14148.6	10.7
$116-3	tr|Q6IAX2|Q6IAX2_HUMAN RPL21 protein OS=Homo sapiens GN=RPL21 PE=2 SV=1	1	1	0.0438	18564.6	10.49
$116-4	tr|G3V1B3|G3V1B3_HUMAN 60S ribosomal protein L21 OS=Homo sapiens GN=RPL21 PE=1 SV=1	1	1	0.0805	9886.42	10.3
$116-5	tr|Q59GK9|Q59GK9_HUMAN Ribosomal protein L21 variant (Fragment) OS=Homo sapiens PE=2 SV=1	1	1	0.0429	18891	10.54
	R16009_6_CON,8154	K.GDIVDIK.G	759.425	-0.00803	2	1	48.07	0.00377
$117-1	sp|P49207|RL34_HUMAN 60S ribosomal protein L34 OS=Homo sapiens GN=RPL34 PE=1 SV=3	1	1	0.0769	13292.8	11.48
$117-2	tr|A0A024RDH8|A0A024RDH8_HUMAN Ribosomal protein L34, isoform CRA_a OS=Homo sapiens GN=RPL34 PE=4 SV=1	1	1	0.0769	13292.8	11.48
	R16009_6_CON,5075	R.LSYNTASNK.T	997.495	0.00215	2	1	31.26	0.168
$118-1	sp|P59666|DEF3_HUMAN Neutrophil defensin 3 OS=Homo sapiens GN=DEFA3 PE=1 SV=1	1	1	0.0957	10244.9	5.71
$118-2	tr|Q6EZE9|Q6EZE9_HUMAN Defensin, alpha 3, neutrophil-specific OS=Homo sapiens GN=DEFA3 PE=2 SV=1	1	1	0.0957	10244.9	5.71
$118-3	sp|P59665|DEF1_HUMAN Neutrophil defensin 1 OS=Homo sapiens GN=DEFA1 PE=1 SV=1	1	1	0.0957	10200.9	6.54
	R16009_6_CON,7234	R.IPACIAGER.R	986.509	-0.00213	2	1	25.91	0.157
$119-1	sp|P63244|RACK1_HUMAN Receptor of activated protein C kinase 1 OS=Homo sapiens GN=RACK1 PE=1 SV=3	1	1	0.0315	35076.3	7.6
$119-2	tr|E9PD14|E9PD14_HUMAN Receptor of-activated protein C kinase 1 OS=Homo sapiens GN=RACK1 PE=1 SV=1	1	1	0.0654	17013.1	9.72
$119-3	tr|B4E0C3|B4E0C3_HUMAN cDNA FLJ56705, highly similar to Guanine nucleotide-binding protein subunit beta 2-like 1 OS=Homo sapiens PE=2 SV=1	1	1	0.0654	17016.1	9.57
$119-4	tr|D6RGK8|D6RGK8_HUMAN Receptor of-activated protein C kinase 1 OS=Homo sapiens GN=RACK1 PE=1 SV=1	1	1	0.1408	8144.4	9.62
$119-5	tr|D6RFX4|D6RFX4_HUMAN Receptor of-activated protein C kinase 1 (Fragment) OS=Homo sapiens GN=RACK1 PE=1 SV=1	1	1	0.0515	21448.8	7.69
$119-6	tr|D6RHH4|D6RHH4_HUMAN Receptor of-activated protein C kinase 1 OS=Homo sapiens GN=RACK1 PE=1 SV=1	1	1	0.0429	25869	9.3
$119-7	tr|B4DWC6|B4DWC6_HUMAN cDNA FLJ52787, highly similar to Guanine nucleotide-binding protein subunitbeta 2-like 1 OS=Homo sapiens PE=2 SV=1	1	1	0.0625	17538.7	9.44
$119-8	tr|E9KL35|E9KL35_HUMAN Epididymis tissue sperm binding protein Li 3a OS=Homo sapiens PE=1 SV=1	1	1	0.0315	35076.3	7.6
$119-9	tr|D6RAU2|D6RAU2_HUMAN Receptor of-activated protein C kinase 1 OS=Homo sapiens GN=RACK1 PE=1 SV=1	1	1	0.068	16403.4	9.72
$119-10	tr|D6RAC2|D6RAC2_HUMAN Receptor of-activated protein C kinase 1 OS=Homo sapiens GN=RACK1 PE=1 SV=1	1	1	0.0372	29750.3	5.96
$119-11	tr|D6RFZ9|D6RFZ9_HUMAN Receptor of-activated protein C kinase 1 (Fragment) OS=Homo sapiens GN=RACK1 PE=1 SV=7	1	1	0.0505	21935.6	9.02
$119-12	tr|D6R9L0|D6R9L0_HUMAN Receptor of-activated protein C kinase 1 (Fragment) OS=Homo sapiens GN=RACK1 PE=1 SV=1	1	1	0.0333	32573.2	9.02
$119-13	tr|D6RBD0|D6RBD0_HUMAN Receptor of-activated protein C kinase 1 (Fragment) OS=Homo sapiens GN=RACK1 PE=1 SV=1	1	1	0.0625	18045.4	8.75
$119-14	tr|D6R909|D6R909_HUMAN Receptor of-activated protein C kinase 1 OS=Homo sapiens GN=RACK1 PE=1 SV=1	1	1	0.0862	12912.5	6.26
$119-15	tr|B4DVD2|B4DVD2_HUMAN cDNA FLJ60170, highly similar to Guanine nucleotide-binding protein subunit beta 2-like 1 OS=Homo sapiens PE=2 SV=1	1	1	0.0452	24432.5	9.46
$119-16	tr|D6REE5|D6REE5_HUMAN Receptor of-activated protein C kinase 1 (Fragment) OS=Homo sapiens GN=RACK1 PE=1 SV=1	1	1	0.0312	34950.2	6.35
$119-17	tr|D6R9Z1|D6R9Z1_HUMAN Receptor of-activated protein C kinase 1 (Fragment) OS=Homo sapiens GN=RACK1 PE=1 SV=7	1	1	0.0422	26419.7	9.06
	R16009_6_CON,8157	R.DETNYGIPQR.A	1192.56	0.00655	2	1	32.13	0.0571
$120-1	sp|P68366|TBA4A_HUMAN Tubulin alpha-4A chain OS=Homo sapiens GN=TUBA4A PE=1 SV=1	1	1	0.0179	49923.9	4.95
$120-2	tr|B4DDU2|B4DDU2_HUMAN cDNA FLJ60097, highly similar to Tubulin alpha-ubiquitous chain OS=Homo sapiens PE=2 SV=1	1	1	0.0268	33420.5	4.88
$120-3	tr|B3KT06|B3KT06_HUMAN cDNA FLJ37398 fis, clone BRAMY2027467, highly similar to Tubulin alpha-ubiquitous chain OS=Homo sapiens PE=2 SV=1	1	1	0.0192	46340.8	5
$120-4	tr|A8JZY9|A8JZY9_HUMAN cDNA FLJ78587 OS=Homo sapiens PE=2 SV=1	1	1	0.0177	50135	4.94
$120-5	tr|B4DN58|B4DN58_HUMAN cDNA FLJ53765, highly similar to Tubulin alpha chain OS=Homo sapiens PE=2 SV=1	1	1	0.044	20043.1	4.39
$120-6	tr|Q9UQM3|Q9UQM3_HUMAN Alpha-tubulin (Fragment) OS=Homo sapiens PE=2 SV=1	1	1	0.0244	36433.8	4.85
$120-7	tr|Q53GA7|Q53GA7_HUMAN Tubulin alpha 6 variant (Fragment) OS=Homo sapiens PE=2 SV=1	1	1	0.0178	49822.7	5
$120-8	sp|Q9BQE3|TBA1C_HUMAN Tubulin alpha-1C chain OS=Homo sapiens GN=TUBA1C PE=1 SV=1	1	1	0.0178	49894.8	4.96
$120-9	sp|P68363|TBA1B_HUMAN Tubulin alpha-1B chain OS=Homo sapiens GN=TUBA1B PE=1 SV=1	1	1	0.0177	50151.1	4.94
$120-10	sp|Q71U36|TBA1A_HUMAN Tubulin alpha-1A chain OS=Homo sapiens GN=TUBA1A PE=1 SV=1	1	1	0.0177	50135.1	4.94
$120-11	tr|B4DQK4|B4DQK4_HUMAN cDNA FLJ53743, highly similar to Tubulin alpha-3 chain OS=Homo sapiens PE=2 SV=1	1	1	0.0208	42729	5.12
$120-12	tr|B7Z1K5|B7Z1K5_HUMAN cDNA FLJ55956, highly similar to Tubulin alpha-6 chain OS=Homo sapiens PE=2 SV=1	1	1	0.0154	57759.6	4.94
$120-13	tr|F5H5D3|F5H5D3_HUMAN Tubulin alpha-1C chain OS=Homo sapiens GN=TUBA1C PE=1 SV=1	1	1	0.0154	57729.5	4.94
$120-14	tr|B3KPS3|B3KPS3_HUMAN cDNA FLJ32131 fis, clone PEBLM2000267, highly similar to Tubulin alpha-ubiquitous chain OS=Homo sapiens PE=2 SV=1	1	1	0.0192	46240.7	4.99
	R16009_6_CON,7083	R.EDMAALEK.D	906.424	-0.00905	2	1	32.4	0.0774
$121-1	sp|P81605|DCD_HUMAN Dermcidin OS=Homo sapiens GN=DCD PE=1 SV=2	1	1	0.1	11283.7	6.09
	R16009_6_CON,11522	K.DAVEDLESVGK.G	1161.56	-0.00936	2	1	68.97	3.8e-05
$122-1	sp|Q02413|DSG1_HUMAN Desmoglein-1 OS=Homo sapiens GN=DSG1 PE=1 SV=2	1	1	0.0095	113746	4.9
	R16009_6_CON,6081	R.EMQDLGGGER.M	1091.48	0.00587	2	1	27.48	0.114
$123-1	sp|Q07666|KHDR1_HUMAN KH domain-containing, RNA-binding, signal transduction-associated protein 1 OS=Homo sapiens GN=KHDRBS1 PE=1 SV=1	1	1	0.0316	48226.8	8.73
$123-2	tr|B4DDX2|B4DDX2_HUMAN cDNA FLJ54590, highly similar to KH domain-containing, RNA-binding, signaltransduction-associated protein 1 OS=Homo sapiens PE=2 SV=1	1	1	0.0331	46458.8	8.87
$123-3	tr|B2R7B5|B2R7B5_HUMAN cDNA, FLJ93365, highly similar to Homo sapiens KH domain containing, RNA binding, signal transduction associated 1 (KHDRBS1), mRNA OS=Homo sapiens PE=2 SV=1	1	1	0.0316	48224.8	8.73
	R16009_6_CON,4228	R.SGSM*DPSGAHPSVR.Q	1400.62	-0.01314	3	1	22.66	0.179
$124-1	sp|Q08188|TGM3_HUMAN Protein-glutamine gamma-glutamyltransferase E OS=Homo sapiens GN=TGM3 PE=1 SV=4	1	1	0.013	76630.9	5.62
$124-2	tr|B4DQ50|B4DQ50_HUMAN cDNA FLJ56823, highly similar to Protein-glutamine gamma-glutamyltransferase E (EC 2.3.2.13) OS=Homo sapiens PE=2 SV=1	1	1	0.0169	58793.7	6.68
	R16009_6_CON,4683	R.DAATDVASR.N	905.432	0.00107	2	1	37.73	0.00867
$125-1	tr|Q08ES8|Q08ES8_HUMAN Cell growth-inhibiting protein 34 OS=Homo sapiens PE=2 SV=1	1	1	0.0508	20094	9.64
$125-2	tr|Q5VVD0|Q5VVD0_HUMAN Ribosomal protein L11, isoform CRA_b OS=Homo sapiens GN=RPL11 PE=2 SV=1	1	1	0.0506	20252.2	9.64
$125-3	sp|P62913|RL11_HUMAN 60S ribosomal protein L11 OS=Homo sapiens GN=RPL11 PE=1 SV=2	1	1	0.0506	20252.2	9.64
	R16009_6_CON,11102	K.YDGIILPGK.-	975.551	-0.0009	2	1	23.73	0.316
$126-1	sp|Q14D04|MELT_HUMAN Ventricular zone-expressed PH domain-containing protein homolog 1 OS=Homo sapiens GN=VEPH1 PE=2 SV=1	1	1	0.0084	94744.3	6.26
	R16009_6_CON,8534	R.RDRSLPR.A	899.517	-0.01487	2	1	21.73	0.352
$127-1	tr|Q1L857|Q1L857_HUMAN Ceruloplasmin (Fragment) OS=Homo sapiens PE=4 SV=1	1	1	0.0129	115470	5.43
$127-2	tr|H7C5N5|H7C5N5_HUMAN Ceruloplasmin (Fragment) OS=Homo sapiens GN=CP PE=1 SV=1	1	1	0.0578	26124.3	5.56
$127-3	tr|B3KTA8|B3KTA8_HUMAN cDNA FLJ37971 fis, clone CTONG2009958, highly similar to CERULOPLASMIN (EC 1.16.3.1) OS=Homo sapiens PE=2 SV=1	1	1	0.0167	89044.7	5.52
$127-4	tr|B7Z5Q2|B7Z5Q2_HUMAN cDNA FLJ58075, highly similar to Ceruloplasmin (EC 1.16.3.1) OS=Homo sapiens PE=2 SV=1	1	1	0.0137	108821	5.49
$127-5	tr|A5PL27|A5PL27_HUMAN CP protein OS=Homo sapiens GN=CP PE=2 SV=1	1	1	0.0122	122204	5.44
$127-6	sp|P00450|CERU_HUMAN Ceruloplasmin OS=Homo sapiens GN=CP PE=1 SV=1	1	1	0.0122	122204	5.44
$127-7	tr|H7C5R1|H7C5R1_HUMAN Ceruloplasmin (Fragment) OS=Homo sapiens GN=CP PE=1 SV=1	1	1	0.0153	97712.2	5.29
$127-8	tr|E9PFZ2|E9PFZ2_HUMAN Ceruloplasmin OS=Homo sapiens GN=CP PE=1 SV=1	1	1	0.0137	108819	5.49
$127-9	tr|A8K5A4|A8K5A4_HUMAN cDNA FLJ76826, highly similar to Homo sapiens ceruloplasmin (ferroxidase) (CP), mRNA OS=Homo sapiens PE=2 SV=1	1	1	0.0122	122171	5.46
	R16009_6_CON,7508	K.VNKDDEEFIESNK.M	1566.73	-0.00128	3	1	31.37	0.0563
$128-1	sp|Q2TAM9|TUSC1_HUMAN Tumor suppressor candidate gene 1 protein OS=Homo sapiens GN=TUSC1 PE=1 SV=3	1	1	0.0425	23389.6	11.18
	R16009_6_CON,8193	R.LEKLEAMYR.R	1152.61	0.01814	2	1	21.18	0.538
$129-1	tr|Q2VPJ6|Q2VPJ6_HUMAN HSP90AA1 protein (Fragment) OS=Homo sapiens GN=HSP90AA1 PE=2 SV=1	1	1	0.0171	68370.6	5.11
$129-2	tr|K9JA46|K9JA46_HUMAN Epididymis luminal secretory protein 52 OS=Homo sapiens GN=EL52 PE=2 SV=1	1	1	0.0137	84658.7	4.94
$129-3	sp|P07900|HS90A_HUMAN Heat shock protein HSP 90-alpha OS=Homo sapiens GN=HSP90AA1 PE=1 SV=5	1	1	0.0137	84658.7	4.94
$129-4	tr|Q96HX7|Q96HX7_HUMAN HSP90AA1 protein (Fragment) OS=Homo sapiens GN=HSP90AA1 PE=2 SV=2	1	1	0.0237	49192.7	5.44
$129-5	tr|O75322|O75322_HUMAN Hsp89-alpha-delta-N OS=Homo sapiens PE=2 SV=1	1	1	0.0186	63250.9	5.03
$129-6	tr|Q8TBA7|Q8TBA7_HUMAN HSP90AA1 protein (Fragment) OS=Homo sapiens GN=HSP90AA1 PE=2 SV=2	1	1	0.0157	73825.7	5.08
$129-7	tr|Q86U12|Q86U12_HUMAN Full-length cDNA clone CS0CAP007YF18 of Thymus of Homo sapiens (human) OS=Homo sapiens PE=2 SV=1	1	1	0.0242	49357.5	5.33
	R16009_6_CON,4831	K.LGIHEDSQNR.K	1168.57	-0.00222	2	1	20.05	1.42
$130-1	tr|Q3B873|Q3B873_HUMAN LRRC10 protein (Fragment) OS=Homo sapiens GN=LRRC10 PE=2 SV=1	1	1	0.0281	28406.8	8.75
$130-2	tr|Q3KP57|Q3KP57_HUMAN LRRC10 protein OS=Homo sapiens GN=LRRC10 PE=2 SV=1	1	1	0.028	28538	8.69
$130-3	sp|Q5BKY1|LRC10_HUMAN Leucine-rich repeat-containing protein 10 OS=Homo sapiens GN=LRRC10 PE=2 SV=1	1	1	0.0253	31641.6	8.79
	R16009_6_CON,8602	R.LLPGQLR.R	796.504	0.01121	2	1	20.58	0.227
$131-1	tr|Q53RR5|Q53RR5_HUMAN Putative uncharacterized protein YWHAQ (Fragment) OS=Homo sapiens GN=YWHAQ PE=3 SV=1	1	1	0.1429	11198.6	6.33
$131-2	tr|E9PG15|E9PG15_HUMAN 14-3-3 protein theta (Fragment) OS=Homo sapiens GN=YWHAQ PE=1 SV=1	1	1	0.094	17048.2	5.69
$131-3	sp|P27348|1433T_HUMAN 14-3-3 protein theta OS=Homo sapiens GN=YWHAQ PE=1 SV=1	1	1	0.0571	27763.9	4.68
	R16009_6_CON,6840	K.AVTEQGAELSNEER.N	1532.72	0.00595	2	1	27.37	0.157
$132-1	tr|Q59G22|Q59G22_HUMAN Fibronectin 1 variant (Fragment) OS=Homo sapiens PE=2 SV=1	1	1	0.0138	110883	5.79
$132-2	tr|Q6MZM7|Q6MZM7_HUMAN Putative uncharacterized protein DKFZp686O12165 (Fragment) OS=Homo sapiens GN=DKFZp686O12165 PE=2 SV=1	1	1	0.0064	240639	5.15
$132-3	tr|B4DU16|B4DU16_HUMAN cDNA FLJ54550, highly similar to Homo sapiens fibronectin 1 (FN1), transcript variant 6, mRNA OS=Homo sapiens PE=2 SV=1	1	1	0.0157	98154.6	5.87
$132-4	tr|Q68CX6|Q68CX6_HUMAN Putative uncharacterized protein DKFZp686O13149 OS=Homo sapiens GN=DKFZp686O13149 PE=2 SV=1	1	1	0.0065	235424	5.5
$132-5	tr|H0Y7Z1|H0Y7Z1_HUMAN Fibronectin (Fragment) OS=Homo sapiens GN=FN1 PE=1 SV=1	1	1	0.0127	120773	5.53
$132-6	tr|Q7L553|Q7L553_HUMAN FN1 protein (Fragment) OS=Homo sapiens GN=FN1 PE=2 SV=1	1	1	0.0664	23991	5.29
$132-7	tr|Q6N084|Q6N084_HUMAN Putative uncharacterized protein DKFZp686L11144 (Fragment) OS=Homo sapiens GN=DKFZp686L11144 PE=2 SV=1	1	1	0.0135	113370	5.74
$132-8	tr|Q6PJE5|Q6PJE5_HUMAN FN1 protein (Fragment) OS=Homo sapiens GN=FN1 PE=2 SV=1	1	1	0.0522	30130.8	5.07
$132-9	tr|B4DTH2|B4DTH2_HUMAN cDNA FLJ61165, highly similar to Fibronectin OS=Homo sapiens PE=2 SV=1	1	1	0.0415	37908.3	5.32
$132-10	tr|B7ZLE5|B7ZLE5_HUMAN FN1 protein OS=Homo sapiens GN=FN1 PE=2 SV=1	1	1	0.0063	246695	5.72
$132-11	tr|B4DTK1|B4DTK1_HUMAN cDNA FLJ53292, highly similar to Homo sapiens fibronectin 1 (FN1), transcript variant 5, mRNA OS=Homo sapiens PE=2 SV=1	1	1	0.0138	111302	5.83
$132-12	sp|P02751|FINC_HUMAN Fibronectin OS=Homo sapiens GN=FN1 PE=1 SV=4	1	1	0.0059	262622	5.46
$132-13	tr|A0A024R462|A0A024R462_HUMAN Fibronectin 1, isoform CRA_n OS=Homo sapiens GN=FN1 PE=4 SV=1	1	1	0.0059	259208	5.49
$132-14	tr|Q9H382|Q9H382_HUMAN Fibronectin 1 OS=Homo sapiens PE=2 SV=1	1	1	0.0859	18473.2	5.74
$132-15	tr|B4DN21|B4DN21_HUMAN cDNA FLJ53365, highly similar to Homo sapiens fibronectin 1 (FN1), transcript variant 4, mRNA OS=Homo sapiens PE=2 SV=1	1	1	0.0458	34499.7	5.42
	R16009_6_CON,12675	K.LLCQCLGFGSGHFR.C	1651.78	-0.01225	3	1	34.99	0.0576
$133-1	tr|Q5CZA6|Q5CZA6_HUMAN Putative uncharacterized protein DKFZp686M0150 (Fragment) OS=Homo sapiens GN=DKFZp686M0150 PE=2 SV=1	1	1	0.0032	178536	8.34
$133-2	tr|E9PCE7|E9PCE7_HUMAN E3 ubiquitin-protein ligase TTC3 (Fragment) OS=Homo sapiens GN=TTC3 PE=1 SV=1	1	1	0.0043	134428	7.71
$133-3	tr|E9PMP8|E9PMP8_HUMAN E3 ubiquitin-protein ligase TTC3 (Fragment) OS=Homo sapiens GN=TTC3 PE=1 SV=1	1	1	0.0042	135832	7.07
$133-4	tr|E9PMS7|E9PMS7_HUMAN E3 ubiquitin-protein ligase TTC3 (Fragment) OS=Homo sapiens GN=TTC3 PE=1 SV=1	1	1	0.0064	89685.7	7.6
$133-5	tr|B4DNH7|B4DNH7_HUMAN cDNA FLJ60079, highly similar to Tetratricopeptide repeat protein 3 (Fragment) OS=Homo sapiens PE=2 SV=1	1	1	0.0058	99734.5	8.46
$133-6	tr|B4DSZ9|B4DSZ9_HUMAN E3 ubiquitin-protein ligase TTC3 OS=Homo sapiens GN=TTC3 PE=1 SV=1	1	1	0.0082	70635	8.79
$133-7	sp|P53804|TTC3_HUMAN E3 ubiquitin-protein ligase TTC3 OS=Homo sapiens GN=TTC3 PE=1 SV=2	1	1	0.0025	229866	7.53
	R16009_6_CON,6951	R.TLIYR.L	665.398	-4e-05	2	1	23.5	0.175
$134-1	tr|Q5RLJ0|Q5RLJ0_HUMAN CLE OS=Homo sapiens PE=2 SV=1	1	1	0.0369	27968.6	6
$134-2	tr|Q549M8|Q549M8_HUMAN CLE7 OS=Homo sapiens GN=C14orf166 PE=2 SV=1	1	1	0.0369	28067.7	6.19
$134-3	sp|Q9Y224|CN166_HUMAN UPF0568 protein C14orf166 OS=Homo sapiens GN=C14orf166 PE=1 SV=1	1	1	0.0369	28067.7	6.19
	R16009_6_CON,10178	K.EGLPVALDK.H	941.53	0.00129	2	1	34.34	0.0151
$135-1	tr|Q5T2Z0|Q5T2Z0_HUMAN Proline/serine-rich coiled-coil protein 1 (Fragment) OS=Homo sapiens GN=PSRC1 PE=1 SV=2	1	1	0.0439	22333.9	9.09
$135-2	tr|S4R3S8|S4R3S8_HUMAN Proline/serine-rich coiled-coil protein 1 (Fragment) OS=Homo sapiens GN=PSRC1 PE=1 SV=7	1	1	0.0732	12532.2	12.23
$135-3	tr|A0A024R099|A0A024R099_HUMAN Proline/serine-rich coiled-coil 1, isoform CRA_c OS=Homo sapiens GN=PSRC1 PE=4 SV=1	1	1	0.027	35632	11.29
$135-4	tr|A8K0M8|A8K0M8_HUMAN cDNA FLJ78057, highly similar to Homo sapiens differential display and activated by p53 (DDA3),mRNA OS=Homo sapiens PE=2 SV=1	1	1	0.027	35560	11.36
$135-5	tr|Q5T2Z1|Q5T2Z1_HUMAN Proline/serine-rich coiled-coil protein 1 (Fragment) OS=Homo sapiens GN=PSRC1 PE=1 SV=7	1	1	0.0388	25049.9	9.8
$135-6	sp|Q6PGN9|PSRC1_HUMAN Proline/serine-rich coiled-coil protein 1 OS=Homo sapiens GN=PSRC1 PE=1 SV=1	1	1	0.0248	38795.6	11.21
	R16009_6_CON,5569	K.SPASSPLTR.S	915.489	-0.00332	2	1	23.81	0.977
$136-1	sp|Q5T750|XP32_HUMAN Skin-specific protein 32 OS=Homo sapiens GN=XP32 PE=1 SV=1	1	1	0.032	26237.9	8.41
	R16009_6_CON,9957	R.TFGVSPLR.R	876.494	0.00106	2	1	43.39	0.00549
$137-1	tr|Q5T8U3|Q5T8U3_HUMAN 60S ribosomal protein L7a (Fragment) OS=Homo sapiens GN=RPL7A PE=1 SV=1	1	1	0.0471	21544.5	11.02
$137-2	sp|P62424|RL7A_HUMAN 60S ribosomal protein L7a OS=Homo sapiens GN=RPL7A PE=1 SV=2	1	1	0.0338	29995.2	10.61
	R16009_6_CON,5745	K.VAPAPAVVK.K	851.535	0.00219	2	1	23.44	0.109
$138-1	tr|Q5VU21|Q5VU21_HUMAN PAI-1 mRNA-binding protein variant OS=Homo sapiens PE=2 SV=1	1	1	0.0284	42426.1	8.43
$138-2	sp|Q8NC51|PAIRB_HUMAN Plasminogen activator inhibitor 1 RNA-binding protein OS=Homo sapiens GN=SERBP1 PE=1 SV=2	1	1	0.027	44964.8	8.66
$138-3	tr|D3DQ70|D3DQ70_HUMAN SERPINE1 mRNA binding protein 1, isoform CRA_d OS=Homo sapiens GN=SERBP1 PE=4 SV=1	1	1	0.0237	50919.8	9.36
$138-4	tr|Q63HR1|Q63HR1_HUMAN Putative uncharacterized protein DKFZp686P17171 OS=Homo sapiens GN=DKFZp686P17171 PE=2 SV=1	1	1	0.0284	42440.1	8.43
$138-5	tr|D3DQ69|D3DQ69_HUMAN SERPINE1 mRNA binding protein 1, isoform CRA_c OS=Homo sapiens GN=SERBP1 PE=4 SV=1	1	1	0.0244	49089.8	9.36
	R16009_6_CON,4178	R.RPDQQLQGEGK.I	1255.64	-0.00054	2	1	27.61	0.12
$139-1	tr|Q6ZP53|Q6ZP53_HUMAN CDNA FLJ26493 fis, clone KDN06317, highly similar to Ras-GTPase-activating protein binding protein 1 OS=Homo sapiens PE=2 SV=1	1	1	0.0358	34575.2	5.33
$139-2	tr|B7Z8K4|B7Z8K4_HUMAN cDNA FLJ51772, highly similar to Ras-GTPase-activating protein-binding protein 1 (EC 3.6.1.-) OS=Homo sapiens PE=2 SV=1	1	1	0.0387	31510.9	5.73
$139-3	tr|Q6FI03|Q6FI03_HUMAN G3BP protein OS=Homo sapiens GN=G3BP PE=2 SV=1	1	1	0.0236	52163.7	5.42
$139-4	tr|Q32P45|Q32P45_HUMAN GTPase activating protein (SH3 domain) binding protein 1 OS=Homo sapiens GN=G3BP1 PE=2 SV=1	1	1	0.0236	52129.6	5.36
$139-5	tr|Q5U0Q1|Q5U0Q1_HUMAN Putative uncharacterized protein DKFZp686L1159 OS=Homo sapiens GN=DKFZp686L1159 PE=2 SV=1	1	1	0.0236	52163.6	5.36
$139-6	sp|Q13283|G3BP1_HUMAN Ras GTPase-activating protein-binding protein 1 OS=Homo sapiens GN=G3BP1 PE=1 SV=1	1	1	0.0236	52163.6	5.36
	R16009_6_CON,5413	R.EAGEQGDIEPR.R	1200.55	-0.00356	2	1	40.77	0.00263
$140-1	tr|Q6ZS99|Q6ZS99_HUMAN cDNA FLJ45706 fis, clone FEBRA2028457, highly similar to Nucleolin OS=Homo sapiens PE=2 SV=1	1	1	0.0199	65961.3	4.45
$140-2	tr|B3KM80|B3KM80_HUMAN Nucleolin, isoform CRA_c OS=Homo sapiens GN=NCL PE=2 SV=1	1	1	0.0224	58553.8	4.57
$140-3	tr|Q9BQ02|Q9BQ02_HUMAN NCL protein OS=Homo sapiens PE=2 SV=1	1	1	0.0249	50950	4.95
$140-4	tr|B3KTP9|B3KTP9_HUMAN cDNA FLJ38578 fis, clone HCHON2007674, highly similar to NUCLEOLIN OS=Homo sapiens PE=2 SV=1	1	1	0.019	68441.3	4.55
$140-5	tr|H7BY16|H7BY16_HUMAN Nucleolin (Fragment) OS=Homo sapiens GN=NCL PE=1 SV=7	1	1	0.0404	32446.2	5.29
$140-6	tr|A0A024R4A0|A0A024R4A0_HUMAN Nucleolin, isoform CRA_b OS=Homo sapiens GN=NCL PE=4 SV=1	1	1	0.0169	76613.5	4.6
$140-7	sp|P19338|NUCL_HUMAN Nucleolin OS=Homo sapiens GN=NCL PE=1 SV=3	1	1	0.0169	76613.5	4.6
	R16009_6_CON,7967	K.GLSEDTTEETLK.E	1322.63	-0.00056	2	1	21.39	1.06
$141-1	tr|Q7RTM4|Q7RTM4_HUMAN Spectrin-like protein of the nuclear envelope and Golgi OS=Homo sapiens GN=SYNE1 PE=2 SV=1	1	1	0.002	966330	5.4
$141-2	tr|A0A0C4DG40|A0A0C4DG40_HUMAN Nesprin-1 OS=Homo sapiens GN=SYNE1 PE=1 SV=1	1	1	0.0019	1.00517e+06	5.37
$141-3	tr|E7ENN3|E7ENN3_HUMAN Nesprin-1 OS=Homo sapiens GN=SYNE1 PE=1 SV=2	1	1	0.002	964832	5.39
$141-4	sp|Q8NF91|SYNE1_HUMAN Nesprin-1 OS=Homo sapiens GN=SYNE1 PE=1 SV=4	1	1	0.0019	1.01107e+06	5.37
	R16009_6_CON,11398	K.SAVSKVLENASSVIVTR.T	1759.99	0.0185	2	1	24.19	0.392
$142-1	sp|Q7Z5M8|AB12B_HUMAN Protein ABHD12B OS=Homo sapiens GN=ABHD12B PE=2 SV=1	1	1	0.0166	40775.9	8.57
	R16009_6_CON,7698	K.LYEIAR.N	764.43	-0.00264	2	1	27.32	0.216
$143-1	sp|Q8IV32|CCD71_HUMAN Coiled-coil domain-containing protein 71 OS=Homo sapiens GN=CCDC71 PE=2 SV=3	1	1	0.0171	49647.5	11.8
	R16009_6_CON,3767	K.ASTPALAK.H	758.441	-0.01207	2	1	23.58	0.67
$144-1	tr|Q8IWR8|Q8IWR8_HUMAN Ribosomal protein L19 (Fragment) OS=Homo sapiens PE=2 SV=1	1	1	0.052	20819.5	11.44
$144-2	tr|Q53G49|Q53G49_HUMAN Ribosomal protein L19 (Fragment) OS=Homo sapiens PE=2 SV=1	1	1	0.0459	23466.7	11.41
$144-3	tr|J3QR09|J3QR09_HUMAN Ribosomal protein L19 OS=Homo sapiens GN=RPL19 PE=1 SV=1	1	1	0.0466	23134.3	11.48
$144-4	tr|J3KTE4|J3KTE4_HUMAN Ribosomal protein L19 OS=Homo sapiens GN=RPL19 PE=1 SV=1	1	1	0.0464	23247.4	11.48
$144-5	sp|P84098|RL19_HUMAN 60S ribosomal protein L19 OS=Homo sapiens GN=RPL19 PE=1 SV=1	1	1	0.0459	23465.7	11.48
	R16009_6_CON,5948	K.LLADQAEAR.R	986.527	-0.00622	2	1	33.99	0.0547
$145-1	sp|Q8NHH9|ATLA2_HUMAN Atlastin-2 OS=Homo sapiens GN=ATL2 PE=1 SV=2	1	1	0.0326	66228.4	5.3
$145-2	tr|B5MCN0|B5MCN0_HUMAN Atlastin-2 OS=Homo sapiens GN=ATL2 PE=1 SV=1	1	1	0.046	47399.8	7.97
$145-3	tr|B7Z2H0|B7Z2H0_HUMAN cDNA FLJ57300, highly similar to Homo sapiens ADP-ribosylation factor-like 6 interacting protein 2 (ARL6IP2), mRNA OS=Homo sapiens PE=2 SV=1	1	1	0.046	47417.8	7.97
	R16009_6_CON,4373	K.SMLQATAEANNLAAVAGAR.D	1858.94	0.02847	3	1	20.26	1.99
$146-1	sp|Q8WWK9|CKAP2_HUMAN Cytoskeleton-associated protein 2 OS=Homo sapiens GN=CKAP2 PE=1 SV=1	1	1	0.019	76985.8	9.45
$146-2	tr|B2RMQ4|B2RMQ4_HUMAN Cytoskeleton associated protein 2 OS=Homo sapiens GN=CKAP2 PE=2 SV=1	1	1	0.0191	76884.7	9.45
$146-3	tr|C9J7Y4|C9J7Y4_HUMAN Cytoskeleton-associated protein 2 (Fragment) OS=Homo sapiens GN=CKAP2 PE=1 SV=1	1	1	0.134	10865.2	7.9
	R16009_6_CON,5294	R.VVTSEDQVQEGTK.V	1419.7	0.00347	2	1	47.36	0.00363
$147-1	tr|Q8WZ50|Q8WZ50_HUMAN Titin fetal Isoform (Fragment) OS=Homo sapiens GN=TTN PE=4 SV=1	1	1	0.0132	49869.4	8.95
$147-2	tr|Q71S18|Q71S18_HUMAN Titin (Fragment) OS=Homo sapiens GN=TTN PE=2 SV=1	1	1	0.0072	91777.5	8.88
$147-3	tr|H0Y4J7|H0Y4J7_HUMAN Titin (Fragment) OS=Homo sapiens GN=TTN PE=1 SV=1	1	1	0.0234	28215	5.66
$147-4	tr|H7C1P9|H7C1P9_HUMAN Titin (Fragment) OS=Homo sapiens GN=TTN PE=1 SV=1	1	1	0.0062	109233	5.38
$147-5	tr|H7C195|H7C195_HUMAN Titin (Fragment) OS=Homo sapiens GN=TTN PE=1 SV=2	1	1	0.0347	20031.7	4.98
$147-6	tr|A2TKE3|A2TKE3_HUMAN Cellular titin isoform PEVK variant 1 (Fragment) OS=Homo sapiens PE=2 SV=1	1	1	0.0235	28215	5.66
$147-7	tr|C0JYZ2|C0JYZ2_HUMAN Titin OS=Homo sapiens GN=TTN PE=4 SV=1	1	1	0.0002	3.71367e+06	6.16
$147-8	tr|A2TKE5|A2TKE5_HUMAN Cellular titin isoform PEVK variant 3 (Fragment) OS=Homo sapiens PE=2 SV=1	1	1	0.0153	43478.4	4.92
$147-9	tr|A2TKE6|A2TKE6_HUMAN Cellular titin isoform PEVK variant 4 (Fragment) OS=Homo sapiens PE=2 SV=1	1	1	0.0256	26141.2	4.75
$147-10	tr|A0A0A0MTS7|A0A0A0MTS7_HUMAN Titin OS=Homo sapiens GN=TTN PE=1 SV=1	1	1	0.0002	3.99461e+06	6.05
$147-11	tr|A2TKE4|A2TKE4_HUMAN Cellular titin isoform PEVK variant 2 (Fragment) OS=Homo sapiens GN=TTN PE=1 SV=1	1	1	0.0161	41451.3	5.33
$147-12	tr|D3DPG0|D3DPG0_HUMAN Titin, isoform CRA_a OS=Homo sapiens GN=TTN PE=4 SV=1	1	1	0.0002	3.88122e+06	6.04
$147-13	sp|Q8WZ42|TITIN_HUMAN Titin OS=Homo sapiens GN=TTN PE=1 SV=4	1	1	0.0002	3.81598e+06	6.02
	R16009_6_CON,5773	K.VPEVPK.K ! R.VPEVPK.E ! K.VPEVPK.A ! K.VPEVPK.V ! K.VPEVPK.E	668.398	0.00502	2	1	34.81	0.0224
$148-1	tr|Q96GF5|Q96GF5_HUMAN PXDN protein (Fragment) OS=Homo sapiens GN=PXDN PE=2 SV=2	1	1	0.0275	24504.4	8.28
$148-2	sp|Q92626|PXDN_HUMAN Peroxidasin homolog OS=Homo sapiens GN=PXDN PE=1 SV=2	1	1	0.0041	165273	6.79
	R16009_6_CON,5572	K.IPSVGR.Q	628.378	0.00496	2	1	30.8	0.06
$149-1	sp|Q9C0G6|DYH6_HUMAN Dynein heavy chain 6, axonemal OS=Homo sapiens GN=DNAH6 PE=2 SV=3	1	1	0.0014	475977	5.72
$149-2	tr|B0I1R8|B0I1R8_HUMAN DNAH6 variant protein (Fragment) OS=Homo sapiens PE=2 SV=1	1	1	0.0027	257457	5.59
	R16009_6_CON,5524	R.LVRAGK.L	643.425	0.01223	2	1	24.71	0.302
$150-1	sp|Q9HCM1|K1551_HUMAN Uncharacterized protein KIAA1551 OS=Homo sapiens GN=KIAA1551 PE=1 SV=3	1	1	0.0063	194855	8.95
	R16009_6_CON,6241	K.LGDSLSNPNER.A	1201.58	-0.00472	3	1	20.11	1.5
$151-1	tr|Q9NX34|Q9NX34_HUMAN cDNA FLJ20465 fis, clone KAT06236 OS=Homo sapiens PE=2 SV=1	1	1	0.0503	19371.8	4.55
$151-2	tr|A0A0S2Z491|A0A0S2Z491_HUMAN Nucleophosmin isoform 2 (Fragment) OS=Homo sapiens GN=NPM1 PE=2 SV=1	1	1	0.0306	32574.7	4.64
$151-3	tr|A0A024R3V9|A0A024R3V9_HUMAN HCG37498, isoform CRA_b OS=Homo sapiens GN=hCG_37498 PE=4 SV=1	1	1	0.0978	10979.6	9.77
$151-4	tr|A0A0S2Z4G7|A0A0S2Z4G7_HUMAN Nucleophosmin (Nucleolar phosphoprotein B23, numatrin), isoform CRA_f (Fragment) OS=Homo sapiens GN=NPM1 PE=2 SV=1	1	1	0.034	29464.3	4.47
$151-5	tr|A4ZU86|A4ZU86_HUMAN Truncated nucleolar phosphoprotein B23 OS=Homo sapiens GN=NPM1 PE=2 SV=1	1	1	0.0328	29977.8	4.61
$151-6	tr|Q9BTI9|Q9BTI9_HUMAN NPM1 protein (Fragment) OS=Homo sapiens GN=NPM1 PE=2 SV=2	1	1	0.0395	25048.4	4.72
$151-7	tr|A0A140VJQ2|A0A140VJQ2_HUMAN Testicular tissue protein Li 128 OS=Homo sapiens PE=2 SV=1	1	1	0.0347	28399.9	4.56
$151-8	sp|P06748|NPM_HUMAN Nucleophosmin OS=Homo sapiens GN=NPM1 PE=1 SV=2	1	1	0.0306	32574.7	4.64
	R16009_6_CON,6151	K.GPSSVEDIK.A	931.473	-0.00055	2	1	23.23	0.405
$152-1	tr|Q9P0C6|Q9P0C6_HUMAN HSPC255 (Fragment) OS=Homo sapiens PE=2 SV=1	1	1	0.0255	31800.7	9.58
$152-2	tr|A8K0J3|A8K0J3_HUMAN cDNA FLJ76732, highly similar to Homo sapiens TAO kinase 3 (TAOK3), mRNA OS=Homo sapiens PE=2 SV=1	1	1	0.0078	105330	6.92
$152-3	sp|Q9H2K8|TAOK3_HUMAN Serine/threonine-protein kinase TAO3 OS=Homo sapiens GN=TAOK3 PE=1 SV=2	1	1	0.0078	105405	6.83
	R16009_6_CON,5442	K.SASLVTR.Q	733.42	0.00755	2	1	34.59	0.0797
$153-1	sp|Q9ULV4|COR1C_HUMAN Coronin-1C OS=Homo sapiens GN=CORO1C PE=1 SV=1	1	1	0.0253	53248.5	6.65
$153-2	tr|H0YHL7|H0YHL7_HUMAN Coronin-1C (Fragment) OS=Homo sapiens GN=CORO1C PE=1 SV=1	1	1	0.0727	18698.4	8.57
$153-3	tr|A0A024RBI5|A0A024RBI5_HUMAN Coronin OS=Homo sapiens GN=CORO1C PE=3 SV=1	1	1	0.0253	53248.5	6.65
$153-4	tr|B4E3S0|B4E3S0_HUMAN Coronin OS=Homo sapiens GN=CORO1C PE=1 SV=1	1	1	0.0325	41603.3	6.29
$153-5	tr|Q59EA2|Q59EA2_HUMAN Coronin (Fragment) OS=Homo sapiens PE=2 SV=1	1	1	0.024	56369	8.48
$153-6	tr|B7Z9V0|B7Z9V0_HUMAN cDNA, FLJ78964, highly similar to Coronin-1C OS=Homo sapiens PE=2 SV=1	1	1	0.0396	34489.2	7.58
$153-7	tr|Q53G58|Q53G58_HUMAN Coronin (Fragment) OS=Homo sapiens PE=2 SV=1	1	1	0.0253	53280.5	6.65
$153-8	tr|B3KN06|B3KN06_HUMAN Coronin OS=Homo sapiens PE=2 SV=1	1	1	0.0253	53223.4	6.48
$153-9	tr|B4DMH3|B4DMH3_HUMAN Coronin OS=Homo sapiens PE=2 SV=1	1	1	0.0275	49378	6.58
	R16009_6_CON,4480	K.TTDTASVQNEAK.L	1264.6	0.00882	2	1	20.76	0.781
$154-1	sp|Q9Y6V0|PCLO_HUMAN Protein piccolo OS=Homo sapiens GN=PCLO PE=1 SV=4	1	1	0.0018	553270	6.09
$154-2	tr|A4D1A8|A4D1A8_HUMAN Similar to Piccolo protein (Aczonin) OS=Homo sapiens GN=LOC392742 PE=4 SV=1	1	1	0.0024	411156	5.26
$154-3	tr|E9PE96|E9PE96_HUMAN Protein piccolo OS=Homo sapiens GN=PCLO PE=1 SV=1	1	1	0.0074	136392	7.87
$154-4	tr|Q68D69|Q68D69_HUMAN Putative uncharacterized protein DKFZp779G1236 OS=Homo sapiens GN=DKFZp779G1236 PE=2 SV=1	1	1	0.0089	113383	9.3
$154-5	tr|Q6ZU41|Q6ZU41_HUMAN cDNA FLJ44011 fis, clone TESTI4024420, highly similar to Rattus norvegicus presynaptic cytomatrix protein (Pclo) OS=Homo sapiens PE=2 SV=1	1	1	0.0089	113427	9.1
	R16009_6_CON,14225	R.VDAKVEIIK.H	1014.62	0.00663	2	1	29.05	0.0983
$155-1	tr|X5D2T3|X5D2T3_HUMAN Ribosomal protein L10 isoform A (Fragment) OS=Homo sapiens GN=RPL10 PE=2 SV=1	1	1	0.0421	24576.6	10.11
$155-2	tr|F8W7C6|F8W7C6_HUMAN 60S ribosomal protein L10 OS=Homo sapiens GN=RPL10 PE=1 SV=2	1	1	0.0552	18564.5	9.98
$155-3	tr|H7C2C5|H7C2C5_HUMAN 60S ribosomal protein L10 (Fragment) OS=Homo sapiens GN=RPL10 PE=1 SV=1	1	1	0.0687	14597	10.8
$155-4	tr|A6QRI9|A6QRI9_HUMAN 60S ribosomal protein L10 (Fragment) OS=Homo sapiens GN=RPL10 PE=1 SV=2	1	1	0.0497	20220.3	9.76
$155-5	tr|X1WI28|X1WI28_HUMAN 60S ribosomal protein L10 (Fragment) OS=Homo sapiens GN=RPL10 PE=1 SV=6	1	1	0.0448	23071.9	10.03
$155-6	tr|A0A087WV22|A0A087WV22_HUMAN 60S ribosomal protein L10 OS=Homo sapiens GN=RPL10 PE=1 SV=1	1	1	0.0506	20439	10.53
$155-7	tr|H7C123|H7C123_HUMAN 60S ribosomal protein L10 (Fragment) OS=Homo sapiens GN=RPL10 PE=1 SV=1	1	1	0.0989	10027.8	11.8
$155-8	sp|P27635|RL10_HUMAN 60S ribosomal protein L10 OS=Homo sapiens GN=RPL10 PE=1 SV=4	1	1	0.0421	24603.6	10.11
$155-9	sp|Q96L21|RL10L_HUMAN 60S ribosomal protein L10-like OS=Homo sapiens GN=RPL10L PE=1 SV=3	1	1	0.0421	24518.5	10.03
$155-10	tr|X5D2W5|X5D2W5_HUMAN Ribosomal protein L10 isoform B (Fragment) OS=Homo sapiens GN=RPL10 PE=2 SV=1	1	1	0.0566	17724.5	9.89
	R16009_6_CON,4816	K.MLSCAGADR.L ! K.MLSCAGADR.S	980.429	0.01608	2	1	28.58	0.0337
----- summary -----
Total protein	: 823
Total protein group	: 155
UniPepCount	ProteinGroupCount	Percent	ProteinCount	Percent
1	114	0.7355	590	0.7169
2	20	0.129	148	0.1798
3	7	0.0452	22	0.0267
4	2	0.0129	21	0.0255
5	5	0.0323	13	0.0158
6	2	0.0129	5	0.0061
7	2	0.0129	8	0.0097
8	2	0.0129	11	0.0134
12	1	0.0065	5	0.0061

## Sheet: Fzr-IP
Supplementary Table S3. Identification of Fzr interacting proteins through Co-IP experiment
	Reference	PepCount	UniquePepCount	CoverPercent	MW
	FileScan	Sequence	MH+	Diff(MH+)	Charge	Rank	Score	ExpectValue
$1-1	sp|Q9UM11|FZR_HUMAN Fizzy-related protein homolog OS=Homo sapiens GN=FZR1 PE=1 SV=2	52	15	0.2923	55178.6	9.41
	R16009_6_F,12234	K.DGLAYSALLK.N	1050.58	0.01024	2	1	26.02	0.302
	R16009_6_F,12695	K.DGLAYSALLK.N	1050.58	-0.00036	2	1	48.5	0.000806
	R16009_6_F,10284	K.NELLGAGIEK.V	1043.57	-0.00133	2	1	50.38	0.000624
	R16009_6_F,10711	K.NELLGAGIEK.V	1043.57	-0.00057	2	1	55.57	0.000191
	R16009_6_F,11172	K.NELLGAGIEK.V	1043.57	0.00039	2	1	24.18	0.671
	R16009_6_F,2220	K.SPSQNR.K	688.337	0.0006	2	1	38.49	0.0267
	R16009_6_F,2516	K.SPSQNR.K	688.337	0.00034	2	1	37.43	0.034
	R16009_6_F,2900	K.SPSQNR.K	688.337	6e-05	2	1	32.24	0.112
	R16009_6_F,3281	K.SPSQNR.K	688.337	-0.00074	2	1	23.37	0.896
	R16009_6_F,3345	K.VQDPQTEDR.R	1087.5	0.00872	2	1	25.97	0.244
	R16009_6_F,3687	K.VQDPQTEDR.R	1087.5	0.001	2	1	24.16	0.173
	R16009_6_F,4008	K.VQDPQTEDR.R	1087.5	0.00018	2	1	48.53	0.000633
	R16009_6_F,4317	K.VQDPQTEDR.R	1087.5	-0.00012	2	1	51.17	0.000338
	R16009_6_F,4608	K.VQDPQTEDR.R	1087.5	-4e-05	2	1	54.25	0.00017
	R16009_6_F,4893	K.VQDPQTEDR.R	1087.5	0.0001	2	1	54.63	0.000155
	R16009_6_F,5169	K.VQDPQTEDR.R	1087.5	0.00872	2	1	26.17	0.233
	R16009_6_F,9570	K.YPSLTQVAK.L	1006.56	0.00404	2	1	23.14	0.575
	R16009_6_F,9896	K.YPSLTQVAK.L	1006.56	-0.00094	2	1	48.05	0.00101
	R16009_6_F,10252	K.YPSLTQVAK.L	1006.56	-0.00118	2	1	42.27	0.00389
	R16009_6_F,3754	M.DQDYER.R	825.337	0.0046	2	1	24.54	0.0633
	R16009_6_F,4075	M.DQDYER.R	825.337	0.0004	2	1	23.13	0.0501
	R16009_6_F,8372	R.FIPSR.A ! K.FLPSR.L	619.356	0.00023	2	1	27.26	0.137
	R16009_6_F,8693	R.FIPSR.A ! K.FLPSR.L	619.356	0.00013	2	1	25.11	0.225
	R16009_6_F,4542	R.LQPSTPEK.K	899.483	0.0002	2	1	35.75	0.0131
	R16009_6_F,4826	R.LQPSTPEK.K	899.483	9e-05	2	1	27.45	0.0882
	R16009_6_F,5098	R.LQPSTPEK.K	899.483	-2e-05	2	1	35.85	0.0128
	R16009_6_F,3986	R.QEVCGLK.W	833.419	0.00584	2	1	33.52	0.118
	R16009_6_F,6944	R.QEVCGLK.W	833.419	-0.00042	2	1	27.65	0.124
	R16009_6_F,7654	R.QIVIQNENTM*PR.V	1458.74	0.0042	2	1	49.4	0.00208
	R16009_6_F,8595	R.QIVIQNENTM*PR.V	1458.74	0.0006	2	1	31.26	0.0891
	R16009_6_F,8928	R.QIVIQNENTM*PR.V	1458.74	0.0042	2	1	41	0.0144
	R16009_6_F,9340	R.QIVIQNENTM*PR.V	1458.74	0.0042	2	1	20.74	1.53
	R16009_6_F,9176	R.QIVIQNENTMPR.V	1442.74	0.00928	2	1	70.08	1.41e-05
	R16009_6_F,9511	R.QIVIQNENTMPR.V	1442.74	-0.00036	2	1	52.47	0.000482
	R16009_6_F,9828	R.QIVIQNENTMPR.V	1442.74	-0.00166	2	1	59.32	9.88e-05
	R16009_6_F,10188	R.QIVIQNENTMPR.V	1442.74	-0.01072	2	1	47.64	0.00227
	R16009_6_F,9135	R.SSPDDGNDVSPYSLSPVSNK.S	2064.94	0.00235	2	1	55.43	8.62e-05
	R16009_6_F,6507	R.TLTPASSPVSSPSK.H	1358.72	0.0004	2	1	60.2	8.56e-05
	R16009_6_F,6802	R.TLTPASSPVSSPSK.H	1358.72	0.00018	2	1	66.45	2.03e-05
	R16009_6_F,7110	R.TLTPASSPVSSPSK.H	1358.72	-0.00014	2	1	65.88	2.32e-05
	R16009_6_F,7414	R.TLTPASSPVSSPSK.H	1358.72	0.00346	2	1	46.6	0.00307
	R16009_6_F,6653	R.TPPLQSER.R	927.489	-8e-05	2	1	25.95	0.153
	R16009_6_F,6947	R.TPPLQSER.R	927.489	-0.00082	2	1	26.26	0.137
	R16009_6_F,7255	R.TPPLQSER.R	927.489	-0.00332	2	1	20.3	2.01
	R16009_6_F,11693	R.VGALAWNAEQLSSGSR.D	1645.83	-0.00349	2	1	24.15	1.64
	R16009_6_F,12162	R.VGALAWNAEQLSSGSR.D	1645.83	-0.00079	2	1	70.15	2.76e-05
	R16009_6_F,12667	R.VGALAWNAEQLSSGSR.D	1645.83	-0.00349	2	1	58.73	0.000571
	R16009_6_F,3459	R.VTEM*R.R	651.313	0.00031	2	1	20.62	0.686
	R16009_6_F,5313	R.VTEMR.R	635.318	0.00539	2	1	21.64	1.69
	R16009_6_F,5606	R.VTEMR.R	635.318	0.00539	2	1	32.84	0.128
	R16009_6_F,5942	R.VTEMR.R	635.318	0.00539	2	1	43.43	0.0112
	R16009_6_F,6247	R.VTEMR.R	635.318	0.00539	2	1	43.09	0.0121
$2-1	tr|V9HWE1|V9HWE1_HUMAN Epididymis luminal protein 113 OS=Homo sapiens GN=HEL113 PE=2 SV=1	16	12	0.2339	53651.1	5.06
$2-2	sp|P08670|VIME_HUMAN Vimentin OS=Homo sapiens GN=VIM PE=1 SV=4	16	12	0.2339	53651.1	5.06
$2-3	tr|Q53HU8|Q53HU8_HUMAN Vimentin variant (Fragment) OS=Homo sapiens PE=2 SV=1	16	12	0.2339	53683.1	5.06
$2-4	tr|B0YJC4|B0YJC4_HUMAN Vimentin OS=Homo sapiens GN=VIM PE=1 SV=1	16	12	0.2529	49652.8	5.19
	R16009_6_F,9562	K.FADLSEAANR.N	1093.53	0.00039	2	1	24.22	0.319
	R16009_6_F,9905	K.FADLSEAANR.N	1093.53	-0.00549	2	1	37.98	0.035
	R16009_6_F,7744	K.LLEGEESR.I ! K.LLEGEESR.L ! R.LLEGEESR.L ! K.LLEGEESR.-	932.468	-0.0044	2	1	24.12	0.677
	R16009_6_F,8035	K.LLEGEESR.I ! K.LLEGEESR.L ! R.LLEGEESR.L ! K.LLEGEESR.-	932.468	-0.0044	2	1	24.99	0.554
	R16009_6_F,10147	R.EEAENTLQSFR.Q	1323.62	0.00478	2	1	30.69	0.102
	R16009_6_F,10955	R.EYQDLLNVK.M ! K.EYQDLLNVK.M	1121.58	-9e-05	2	1	23.58	0.381
	R16009_6_F,5203	R.GTNESLER.Q ! K.GTNESLER.Q	905.432	0.00086	2	1	22.73	0.274
	R16009_6_F,5516	R.GTNESLER.Q ! K.GTNESLER.Q	905.432	0.00183	2	1	20.96	0.412
	R16009_6_F,9164	R.LQDEIQNMK.E	1118.55	-0.00172	2	1	22.44	0.982
	R16009_6_F,6166	R.QDVDNASLAR.L	1088.53	0.00034	2	1	52.75	0.00115
	R16009_6_F,6460	R.QDVDNASLAR.L	1088.53	0.00034	2	1	43.51	0.00961
	R16009_6_F,3724	R.QQYESVAAK.N	1023.51	-0.00102	2	1	55.34	0.000187
	R16009_6_F,6264	R.QVDQLTNDK.A	1060.53	9e-05	2	1	35.72	0.0224
	R16009_6_F,11553	R.QVQSLTCEVDALK.G	1490.75	0.00324	2	1	48.21	0.00141
	R16009_6_F,5490	R.SVSSSSYR.R	872.411	-0.0019	2	1	29.59	0.0795
	R16009_6_F,6330	R.VEVER.D ! -.VEVER.M	631.341	0.00823	2	1	23.14	1.41
$3-1	tr|A0A0G2JIW1|A0A0G2JIW1_HUMAN Heat shock 70 kDa protein 1B OS=Homo sapiens GN=HSPA1B PE=1 SV=1	21	11	0.1698	70108.4	5.48
$3-2	sp|P0DMV9|HS71B_HUMAN Heat shock 70 kDa protein 1B OS=Homo sapiens GN=HSPA1B PE=1 SV=1	21	11	0.17	70051.4	5.48
$3-3	sp|P0DMV8|HS71A_HUMAN Heat shock 70 kDa protein 1A OS=Homo sapiens GN=HSPA1A PE=1 SV=1	21	11	0.17	70051.4	5.48
$3-4	tr|A8K5I0|A8K5I0_HUMAN Epididymis secretory protein Li 103 OS=Homo sapiens GN=HSPA1A PE=2 SV=1	21	11	0.17	70051.4	5.48
	R16009_6_F,3979	K.AEDEVQR.E	846.395	0.00245	2	1	37.15	0.0151
	R16009_6_F,4291	K.AEDEVQR.E	846.395	0.00245	2	1	41.07	0.0061
	R16009_6_F,15316	K.AFYPEEISSMVLTK.M ! K.AFYPEEISSMVLTK.L	1614.81	-0.00438	2	1	24.27	0.729
	R16009_6_F,13784	K.DAGVIAGLNVLR.I	1197.69	0.00227	2	1	21.98	0.728
	R16009_6_F,10620	K.NQVALNPQNTVFDAK.R	1658.85	-0.01221	2	1	67.71	1.23e-05
	R16009_6_F,4250	K.SAVEDEGLK.G	947.468	-0.00472	2	1	49.31	0.00297
	R16009_6_F,6107	K.SAVEDEGLK.G	947.468	-0.00208	2	1	38.54	0.0101
	R16009_6_F,6447	K.SAVEDEGLK.G	947.468	-0.0001	2	1	41.72	0.0048
	R16009_6_F,7707	K.VQVSYK.G	723.404	0.01084	2	1	30.77	0.181
	R16009_6_F,7759	K.VQVSYK.G	723.404	-0.00052	2	1	29.08	0.0602
	R16009_6_F,8052	K.VQVSYK.G	723.404	-0.00916	2	1	26.16	0.366
	R16009_6_F,4301	R.MVQEAEK.Y ! -.MVQEAEK.Y	834.403	0.00983	2	1	30.9	0.0801
	R16009_6_F,4589	R.MVQEAEK.Y ! -.MVQEAEK.Y	834.403	0.00983	2	1	33.56	0.0434
	R16009_6_F,4299	R.NSTIPTK.Q	760.42	0.00721	2	1	22.97	4.01
	R16009_6_F,5017	R.NSTIPTK.Q	760.42	0.00721	2	1	29.34	0.925
	R16009_6_F,6054	R.STLEPVEK.A	902.483	0.00078	2	1	21.7	1
	R16009_6_F,6357	R.STLEPVEK.A	902.483	-0.0098	2	1	40.56	0.0223
	R16009_6_F,6648	R.STLEPVEK.A	902.483	6e-05	2	1	33.08	0.0729
	R16009_6_F,10361	R.TTPSYVAFTDTER.L	1487.7	-0.00015	2	1	58.13	7.85e-05
	R16009_6_F,10796	R.TTPSYVAFTDTER.L	1487.7	-0.00227	2	1	49.1	0.000616
	R16009_6_F,9160	R.VEIIANDQGNR.I ! K.VEIIANDQGNR.T ! R.VEILANDQGNR.T	1228.63	0.00145	2	1	28.67	0.109
$4-1	sp|P62269|RS18_HUMAN 40S ribosomal protein S18 OS=Homo sapiens GN=RPS18 PE=1 SV=3	13	7	0.3553	17718.5	10.99
	R16009_6_F,8592	K.ADIDLTK.R	775.42	0.00688	2	1	23.51	1.2
	R16009_6_F,9752	K.YSQVLANGLDNK.L	1321.67	0.00191	2	1	56.26	0.000537
	R16009_6_F,10091	K.YSQVLANGLDNK.L	1321.67	-0.00395	2	1	54.55	0.000323
	R16009_6_F,7468	R.AGELTEDEVER.V	1247.57	0.00035	2	1	81.95	2.6e-07
	R16009_6_F,7763	R.AGELTEDEVER.V	1247.57	0.00043	2	1	88.07	6.36e-08
	R16009_6_F,8057	R.AGELTEDEVER.V	1247.57	0.00225	2	1	87.84	1.91e-07
	R16009_6_F,5373	R.EDIER.E ! K.EDIER.M ! R.EDIER.Q ! K.EDLER.F ! K.EDLER.E ! R.EDLER.T ! R.EDLER.E ! R.EDLER.L ! K.EDLER.I ! K.EDLER.T	661.315	0.0024	2	1	35.75	0.0366
	R16009_6_F,5842	R.EDIER.E ! K.EDIER.M ! R.EDIER.Q ! K.EDLER.F ! K.EDLER.E ! R.EDLER.T ! R.EDLER.E ! R.EDLER.L ! K.EDLER.I ! K.EDLER.T	661.315	0.0024	2	1	35.84	0.0358
	R16009_6_F,10809	R.KADIDLTK.R	903.515	-0.00083	2	1	35.65	0.0247
	R16009_6_F,9271	R.VITIM*QNPR.Q	1087.59	-0.00143	2	1	54.78	0.000402
	R16009_6_F,8444	R.VLNTNIDGR.R	1001.54	0.00108	2	1	70.74	7.06e-06
	R16009_6_F,8774	R.VLNTNIDGR.R	1001.54	-0.00012	2	1	70.9	6.86e-06
	R16009_6_F,9117	R.VLNTNIDGR.R	1001.54	0.00064	2	1	64.67	2.88e-05
$5-1	tr|B4DI54|B4DI54_HUMAN cDNA FLJ56386, highly similar to Heat shock 70 kDa protein 1L OS=Homo sapiens PE=2 SV=1	10	7	0.1135	77560.5	8.2
$5-2	sp|P34931|HS71L_HUMAN Heat shock 70 kDa protein 1-like OS=Homo sapiens GN=HSPA1L PE=1 SV=2	10	7	0.1248	70374.2	5.76
$5-3	tr|B2RCQ9|B2RCQ9_HUMAN cDNA, FLJ96225, highly similar to Homo sapiens heat shock 70kDa protein 1-like (HSPA1L), mRNA OS=Homo sapiens PE=2 SV=1	10	7	0.1248	70375.2	5.6
$5-4	tr|Q53FA3|Q53FA3_HUMAN Heat shock 70 kDa protein 1-like (Fragment) OS=Homo sapiens GN=HSPA1L PE=1 SV=1	10	7	0.1248	70403.4	5.95
	R16009_6_F,3979	K.AEDEVQR.E	846.395	0.00245	2	1	37.15	0.0151
	R16009_6_F,4291	K.AEDEVQR.E	846.395	0.00245	2	1	41.07	0.0061
	R16009_6_F,15316	K.AFYPEEISSMVLTK.M ! K.AFYPEEISSMVLTK.L	1614.81	-0.00438	2	1	24.27	0.729
	R16009_6_F,13784	K.DAGVIAGLNVLR.I	1197.69	0.00227	2	1	21.98	0.728
	R16009_6_F,12685	R.IINEPTAAAIAYGLDK.R ! R.IINEPTAAAIAYGLDK.K ! R.IINEPTAAAIAYGLDK.G ! R.IINEPTAAAIAYGLDK.-	1659.9	0.00245	2	1	24.49	0.562
	R16009_6_F,4299	R.NSTIPTK.Q	760.42	0.00721	2	1	22.97	4.01
	R16009_6_F,5017	R.NSTIPTK.Q	760.42	0.00721	2	1	29.34	0.925
	R16009_6_F,10361	R.TTPSYVAFTDTER.L	1487.7	-0.00015	2	1	58.13	7.85e-05
	R16009_6_F,10796	R.TTPSYVAFTDTER.L	1487.7	-0.00227	2	1	49.1	0.000616
	R16009_6_F,9160	R.VEIIANDQGNR.I ! K.VEIIANDQGNR.T ! R.VEILANDQGNR.T	1228.63	0.00145	2	1	28.67	0.109
$6-1	sp|P31350|RIR2_HUMAN Ribonucleoside-diphosphate reductase subunit M2 OS=Homo sapiens GN=RRM2 PE=1 SV=1	11	6	0.1465	44877.2	5.28
$6-2	tr|D6W4Z6|D6W4Z6_HUMAN HCG23833, isoform CRA_b OS=Homo sapiens GN=hCG_23833 PE=4 SV=1	11	6	0.1269	51076.5	6.16
	R16009_6_F,10394	K.AAAPGVEDEPLLR.E	1337.71	-5e-05	2	1	57.08	0.000147
	R16009_6_F,10827	K.AAAPGVEDEPLLR.E	1337.71	-0.00169	2	1	53.04	0.000358
	R16009_6_F,5235	K.EATYGER.V ! -.EATYGER.V	825.374	0.00098	2	1	22.81	0.404
	R16009_6_F,6956	K.ENTPPALSGTR.V	1142.58	0.00729	2	1	42.76	0.00679
	R16009_6_F,7265	K.ENTPPALSGTR.V	1142.58	0.00133	2	1	53.97	0.000223
	R16009_6_F,7553	K.ENTPPALSGTR.V	1142.58	0.00729	2	1	45.65	0.00349
	R16009_6_F,10117	K.GLSLVDK.E	731.43	-0.00295	2	1	29.39	0.196
	R16009_6_F,12931	R.IEQEFLTEALPVK.L	1516.83	-0.00701	2	1	32.65	0.0581
	R16009_6_F,13420	R.IEQEFLTEALPVK.L	1516.83	-0.00121	2	1	89.06	1.21e-07
	R16009_6_F,6010	R.VGEYQR.M	751.373	9e-05	2	1	26.75	0.154
	R16009_6_F,6314	R.VGEYQR.M	751.373	0.00059	2	1	24.67	0.684
$7-1	sp|P62807|H2B1C_HUMAN Histone H2B type 1-C/E/F/G/I OS=Homo sapiens GN=HIST1H2BC PE=1 SV=4	10	6	0.381	13906	10.31
$7-2	tr|B4DR52|B4DR52_HUMAN Histone H2B OS=Homo sapiens PE=2 SV=1	10	6	0.2892	18040.7	10.31
$7-3	tr|I6L9F7|I6L9F7_HUMAN Histone H2B (Fragment) OS=Homo sapiens GN=HIST1H2BM PE=2 SV=1	10	6	0.3478	15156.4	10.25
$7-4	tr|A0A024RCL8|A0A024RCL8_HUMAN Histone H2B OS=Homo sapiens GN=HIST1H2BK PE=3 SV=1	10	6	0.381	13890	10.31
$7-5	sp|P57053|H2BFS_HUMAN Histone H2B type F-S OS=Homo sapiens GN=H2BFS PE=1 SV=2	10	6	0.381	13944	10.37
$7-6	sp|Q16778|H2B2E_HUMAN Histone H2B type 2-E OS=Homo sapiens GN=HIST2H2BE PE=1 SV=3	10	6	0.381	13920	10.31
$7-7	sp|P58876|H2B1D_HUMAN Histone H2B type 1-D OS=Homo sapiens GN=HIST1H2BD PE=1 SV=2	10	6	0.381	13936	10.31
$7-8	sp|Q93079|H2B1H_HUMAN Histone H2B type 1-H OS=Homo sapiens GN=HIST1H2BH PE=1 SV=3	10	6	0.381	13891.9	10.31
$7-9	sp|Q99879|H2B1M_HUMAN Histone H2B type 1-M OS=Homo sapiens GN=HIST1H2BM PE=1 SV=3	10	6	0.381	13989.1	10.31
$7-10	sp|Q99877|H2B1N_HUMAN Histone H2B type 1-N OS=Homo sapiens GN=HIST1H2BN PE=1 SV=3	10	6	0.381	13922	10.31
$7-11	tr|U3KQK0|U3KQK0_HUMAN Histone H2B OS=Homo sapiens GN=HIST1H2BN PE=1 SV=1	10	6	0.2892	18803.7	10.53
$7-12	sp|P23527|H2B1O_HUMAN Histone H2B type 1-O OS=Homo sapiens GN=HIST1H2BO PE=1 SV=3	10	6	0.381	13906	10.31
$7-13	sp|P33778|H2B1B_HUMAN Histone H2B type 1-B OS=Homo sapiens GN=HIST1H2BB PE=1 SV=2	10	6	0.381	13950	10.31
$7-14	sp|P06899|H2B1J_HUMAN Histone H2B type 1-J OS=Homo sapiens GN=HIST1H2BJ PE=1 SV=3	10	6	0.381	13904	10.31
$7-15	tr|A0A024QZZ7|A0A024QZZ7_HUMAN Histone H2B OS=Homo sapiens GN=HIST1H2BD PE=3 SV=1	10	6	0.381	13936	10.31
$7-16	tr|A0A024RCJ2|A0A024RCJ2_HUMAN Histone H2B OS=Homo sapiens GN=HIST1H2BJ PE=3 SV=1	10	6	0.381	13904	10.31
$7-17	tr|A0A024RCJ9|A0A024RCJ9_HUMAN Histone H2B OS=Homo sapiens GN=HIST1H2BN PE=3 SV=1	10	6	0.381	13922	10.31
$7-18	sp|O60814|H2B1K_HUMAN Histone H2B type 1-K OS=Homo sapiens GN=HIST1H2BK PE=1 SV=3	10	6	0.381	13890	10.31
$7-19	tr|B2R4S9|B2R4S9_HUMAN Histone H2B OS=Homo sapiens GN=HIST1H2BG PE=2 SV=1	10	6	0.381	13906	10.31
$7-20	sp|Q5QNW6|H2B2F_HUMAN Histone H2B type 2-F OS=Homo sapiens GN=HIST2H2BF PE=1 SV=3	10	6	0.381	13920	10.31
	R16009_6_F,9243	K.HAVSEGTK.A	828.421	0.00828	2	1	32.85	0.051
	R16009_6_F,9561	K.HAVSEGTK.A	828.421	0.00828	2	1	35.17	0.0299
	R16009_6_F,10110	K.QVHPDTGISSK.A	1168.6	0.01024	3	1	38.42	0.0423
	R16009_6_F,7608	R.EIQTAVR.L	816.457	0.00356	2	1	34.66	0.0404
	R16009_6_F,7912	R.EIQTAVR.L	816.457	-0.00056	2	1	28.69	0.164
	R16009_6_F,5112	R.IAGEASR.L	703.373	0.00036	2	1	45.85	0.00355
	R16009_6_F,5387	R.IAGEASR.L	703.373	0.00058	2	1	39.77	0.0311
	R16009_6_F,12371	R.LLLPGELAK.H	953.603	-0.00022	2	1	44.2	0.000428
	R16009_6_F,5152	R.STITSR.E ! R.STITSR.R ! K.STLTSR.G	664.362	0.00016	2	1	21.21	0.589
	R16009_6_F,5425	R.STITSR.E ! R.STITSR.R ! K.STLTSR.G	664.362	0.00022	2	1	27.06	0.153
$8-1	tr|Q96DI9|Q96DI9_HUMAN POLDIP3 protein (Fragment) OS=Homo sapiens GN=POLDIP3 PE=2 SV=2	7	6	0.1942	45658.2	10.04
$8-2	sp|Q9BY77|PDIP3_HUMAN Polymerase delta-interacting protein 3 OS=Homo sapiens GN=POLDIP3 PE=1 SV=2	7	6	0.1924	46088.8	10
	R16009_6_F,12141	K.ELPAAEPVLSPLEGTK.M	1650.89	0.00031	2	1	45.36	0.00177
	R16009_6_F,8789	K.IGLSDAR.L	731.405	-0.00811	2	1	33.83	0.153
	R16009_6_F,9131	K.IGLSDAR.L	731.405	-0.00811	2	1	31.2	0.28
	R16009_6_F,12201	K.QNLYDLDEDDDGIASVPTK.Q	2107.97	-0.00613	2	1	26.36	0.271
	R16009_6_F,7443	K.SSGASVTTQPTEFK.I	1439.7	0.00855	2	1	39.61	0.0222
	R16009_6_F,7230	K.TIQVPQQK.A ! R.VDQVPQKK.D	941.541	0.00015	2	1	20.59	0.352
	R16009_6_F,10053	K.VVQNDAYTAPALPSSIR.T	1801.94	-0.00845	2	1	22.37	0.927
$9-1	tr|B7WNR0|B7WNR0_HUMAN Serum albumin OS=Homo sapiens GN=ALB PE=1 SV=1	11	5	0.087	56211.2	6.85
$9-2	tr|B4DPR2|B4DPR2_HUMAN cDNA FLJ50830, highly similar to Serum albumin OS=Homo sapiens PE=2 SV=1	11	5	0.0822	59573.1	6.88
$9-3	tr|A0A0C4DGB6|A0A0C4DGB6_HUMAN Serum albumin OS=Homo sapiens GN=ALB PE=1 SV=1	11	5	0.0712	69225.8	5.99
$9-4	tr|A8K9P0|A8K9P0_HUMAN cDNA FLJ78413, highly similar to Homo sapiens albumin, mRNA OS=Homo sapiens PE=2 SV=1	11	5	0.0707	69266.9	5.91
$9-5	tr|F6KPG5|F6KPG5_HUMAN Albumin (Fragment) OS=Homo sapiens PE=2 SV=1	11	5	0.0735	66530.6	5.73
$9-6	tr|D6RHD5|D6RHD5_HUMAN Serum albumin OS=Homo sapiens GN=ALB PE=1 SV=1	11	5	0.0937	52058.6	6.45
$9-7	tr|C9JKR2|C9JKR2_HUMAN Albumin, isoform CRA_k OS=Homo sapiens GN=ALB PE=1 SV=1	11	5	0.1031	47286.9	5.97
$9-8	tr|B4DPP6|B4DPP6_HUMAN cDNA FLJ54371, highly similar to Serum albumin OS=Homo sapiens PE=2 SV=1	11	5	0.0696	70362.2	5.78
$9-9	tr|H0YA55|H0YA55_HUMAN Serum albumin (Fragment) OS=Homo sapiens GN=ALB PE=1 SV=1	11	5	0.0947	51458.8	6.62
$9-10	sp|P02768|ALBU_HUMAN Serum albumin OS=Homo sapiens GN=ALB PE=1 SV=2	11	5	0.0706	69366	5.92
$9-11	tr|B2RBS8|B2RBS8_HUMAN cDNA, FLJ95666, highly similar to Homo sapiens albumin (ALB), mRNA OS=Homo sapiens PE=2 SV=1	11	5	0.0706	69392.1	5.92
	R16009_6_F,7992	K.CCTESLVNR.R	1138.5	0.00231	2	1	42.87	0.00108
	R16009_6_F,8293	K.CCTESLVNR.R	1138.5	0.00523	2	1	35.13	0.0135
	R16009_6_F,12020	K.KVPQVSTPTLVEVSR.N	1639.94	-0.00769	3	1	29.88	0.0796
	R16009_6_F,12433	K.KVPQVSTPTLVEVSR.N	1639.94	-0.01497	2	1	22.01	0.259
	R16009_6_F,12494	K.KVPQVSTPTLVEVSR.N	1639.94	-0.00769	3	1	39.92	0.00788
	R16009_6_F,8495	K.LVTDLTK.V	789.472	-0.00108	2	1	25.54	0.29
	R16009_6_F,8827	K.LVTDLTK.V	789.472	-0.00108	2	1	35.38	0.0301
	R16009_6_F,9174	K.LVTDLTK.V	789.472	-0.00108	2	1	42.95	0.00527
	R16009_6_F,10660	K.VPQVSTPTLVEVSR.N	1511.84	0.00126	2	1	41.9	0.00337
	R16009_6_F,11108	K.VPQVSTPTLVEVSR.N	1511.84	-0.00018	2	1	23.77	0.22
	R16009_6_F,7233	K.YICENQDSISSK.L	1443.64	0.00145	2	1	20.83	0.197
$10-1	tr|V9HW22|V9HW22_HUMAN Epididymis luminal protein 33 OS=Homo sapiens GN=HEL-S-72p PE=2 SV=1	8	5	0.0805	70897.2	5.37
$10-2	tr|B3KTV0|B3KTV0_HUMAN cDNA FLJ38781 fis, clone LIVER2000216, highly similar to HEAT SHOCK COGNATE 71 kDa PROTEIN OS=Homo sapiens PE=2 SV=1	8	5	0.0837	67978.9	5.32
$10-3	sp|P11142|HSP7C_HUMAN Heat shock cognate 71 kDa protein OS=Homo sapiens GN=HSPA8 PE=1 SV=1	8	5	0.0805	70897.2	5.37
$10-4	tr|E9PKE3|E9PKE3_HUMAN Heat shock cognate 71 kDa protein OS=Homo sapiens GN=HSPA8 PE=1 SV=1	8	5	0.0829	68805	5.37
	R16009_6_F,5373	R.EDIER.E ! K.EDIER.M ! R.EDIER.Q ! K.EDLER.F ! K.EDLER.E ! R.EDLER.T ! R.EDLER.E ! R.EDLER.L ! K.EDLER.I ! K.EDLER.T	661.315	0.0024	2	1	35.75	0.0366
	R16009_6_F,5842	R.EDIER.E ! K.EDIER.M ! R.EDIER.Q ! K.EDLER.F ! K.EDLER.E ! R.EDLER.T ! R.EDLER.E ! R.EDLER.L ! K.EDLER.I ! K.EDLER.T	661.315	0.0024	2	1	35.84	0.0358
	R16009_6_F,12685	R.IINEPTAAAIAYGLDK.R ! R.IINEPTAAAIAYGLDK.K ! R.IINEPTAAAIAYGLDK.G ! R.IINEPTAAAIAYGLDK.-	1659.9	0.00245	2	1	24.49	0.562
	R16009_6_F,4301	R.MVQEAEK.Y ! -.MVQEAEK.Y	834.403	0.00983	2	1	30.9	0.0801
	R16009_6_F,4589	R.MVQEAEK.Y ! -.MVQEAEK.Y	834.403	0.00983	2	1	33.56	0.0434
	R16009_6_F,10361	R.TTPSYVAFTDTER.L	1487.7	-0.00015	2	1	58.13	7.85e-05
	R16009_6_F,10796	R.TTPSYVAFTDTER.L	1487.7	-0.00227	2	1	49.1	0.000616
	R16009_6_F,9160	R.VEIIANDQGNR.I ! K.VEIIANDQGNR.T ! R.VEILANDQGNR.T	1228.63	0.00145	2	1	28.67	0.109
$11-1	sp|Q15233|NONO_HUMAN Non-POU domain-containing octamer-binding protein OS=Homo sapiens GN=NONO PE=1 SV=4	7	4	0.0616	54231	9.01
$11-2	tr|A8K525|A8K525_HUMAN cDNA FLJ76817, highly similar to Homo sapiens non-POU domain containing, octamer-binding (NONO), mRNA OS=Homo sapiens PE=2 SV=1	7	4	0.0616	54287.1	9.23
$11-3	tr|A0A0S2Z4Z9|A0A0S2Z4Z9_HUMAN Non-POU domain containing octamer-binding isoform 1 (Fragment) OS=Homo sapiens GN=NONO PE=2 SV=1	7	4	0.0616	54231	9.01
	R16009_6_F,8058	K.GTFPDAR.E	763.373	0.00061	2	1	30.01	0.229
	R16009_6_F,8541	K.GTFPDAR.E	763.373	0.00061	2	1	25.61	0.631
	R16009_6_F,3414	K.QQQDQVDR.N	1016.48	0.00284	2	1	54.39	0.000263
	R16009_6_F,3747	K.QQQDQVDR.N	1016.48	-0.00086	2	1	52.12	0.000191
	R16009_6_F,4071	K.QQQDQVDR.N	1016.48	0.00284	2	1	35.08	0.0225
	R16009_6_F,9448	K.VELDNM*PLR.G	1102.56	0.00338	2	1	28.07	0.229
	R16009_6_F,8321	R.QDLMR.R	662.329	0.0005	2	1	23.74	0.392
$12-1	tr|B2RDW1|B2RDW1_HUMAN Epididymis luminal protein 112 OS=Homo sapiens GN=RPS27A PE=2 SV=1	6	4	0.2372	17964.7	9.68
$12-2	tr|Q5RKT7|Q5RKT7_HUMAN Ribosomal protein S27a OS=Homo sapiens GN=RPS27A PE=2 SV=1	6	4	0.2372	17904.7	9.65
$12-3	tr|L8B4R0|L8B4R0_HUMAN Ubiquitin C OS=Homo sapiens GN=UbC PE=4 SV=1	6	4	0.0608	68490.9	7.13
$12-4	tr|F5GXK7|F5GXK7_HUMAN Polyubiquitin-C (Fragment) OS=Homo sapiens GN=UBC PE=1 SV=2	6	4	0.2189	19015.8	7.9
$12-5	tr|J3QS39|J3QS39_HUMAN Polyubiquitin-B (Fragment) OS=Homo sapiens GN=UBB PE=1 SV=1	6	4	0.3978	10469	8.01
$12-6	tr|J3QKN0|J3QKN0_HUMAN Polyubiquitin-B (Fragment) OS=Homo sapiens GN=UBB PE=1 SV=1	6	4	0.1796	23162.3	6.2
$12-7	tr|Q66K58|Q66K58_HUMAN Uncharacterized protein (Fragment) OS=Homo sapiens PE=2 SV=1	6	4	0.053	78697.6	7.8
$12-8	tr|Q9UFQ0|Q9UFQ0_HUMAN Putative uncharacterized protein DKFZp434K0435 (Fragment) OS=Homo sapiens GN=DKFZp434K0435 PE=2 SV=1	6	4	0.1548	26872.7	8.67
$12-9	tr|L8B4Z6|L8B4Z6_HUMAN Ubiquitin C OS=Homo sapiens GN=UbC PE=4 SV=1	6	4	0.054	77011.6	7.16
$12-10	tr|F5GYU3|F5GYU3_HUMAN Polyubiquitin-C (Fragment) OS=Homo sapiens GN=UBC PE=1 SV=1	6	4	0.2761	15032	5.52
$12-11	tr|L8B196|L8B196_HUMAN Ubiquitin C OS=Homo sapiens GN=UbC PE=4 SV=1	6	4	0.0694	59900.1	7.1
$12-12	tr|Q3MIH3|Q3MIH3_HUMAN Ubiquitin A-52 residue ribosomal protein fusion product 1 OS=Homo sapiens GN=UBA52 PE=2 SV=1	6	4	0.2891	14728.2	9.87
$12-13	sp|P0CG47|UBB_HUMAN Polyubiquitin-B OS=Homo sapiens GN=UBB PE=1 SV=1	6	4	0.1616	25761.3	6.86
$12-14	tr|Q5U5U6|Q5U5U6_HUMAN Epididymis secretory protein Li 50 OS=Homo sapiens GN=UBB PE=2 SV=1	6	4	0.1616	25761.3	6.86
$12-15	tr|L8B4I8|L8B4I8_HUMAN Ubiquitin C OS=Homo sapiens GN=UbC PE=4 SV=1	6	4	0.0694	59944.2	7.1
$12-16	tr|Q5PY61|Q5PY61_HUMAN Polyubiquitin-C OS=Homo sapiens GN=UBC PE=1 SV=1	6	4	0.1616	25757.3	6.86
$12-17	tr|Q96C32|Q96C32_HUMAN Polyubiquitin-C OS=Homo sapiens GN=UBC PE=1 SV=1	6	4	0.1213	34304	6.94
$12-18	tr|B4DV12|B4DV12_HUMAN Polyubiquitin-B OS=Homo sapiens GN=UBB PE=1 SV=1	6	4	0.2418	17214.6	6.75
$12-19	sp|P62987|RL40_HUMAN Ubiquitin-60S ribosomal protein L40 OS=Homo sapiens GN=UBA52 PE=1 SV=2	6	4	0.2891	14728.2	9.87
$12-20	sp|P0CG48|UBC_HUMAN Polyubiquitin-C OS=Homo sapiens GN=UBC PE=1 SV=3	6	4	0.054	77037.6	7.16
$12-21	sp|P62979|RS27A_HUMAN Ubiquitin-40S ribosomal protein S27a OS=Homo sapiens GN=RPS27A PE=1 SV=2	6	4	0.2372	17964.7	9.68
$12-22	tr|L8B4M0|L8B4M0_HUMAN Ubiquitin C OS=Homo sapiens GN=UbC PE=4 SV=1	6	4	0.054	77053.7	7.16
$12-23	tr|J3QTR3|J3QTR3_HUMAN Ubiquitin-40S ribosomal protein S27a (Fragment) OS=Homo sapiens GN=RPS27A PE=1 SV=1	6	4	0.3491	12237.2	10.14
$12-24	tr|F5H2Z3|F5H2Z3_HUMAN Polyubiquitin-C (Fragment) OS=Homo sapiens GN=UBC PE=1 SV=1	6	4	0.2721	15309.3	5.49
$12-25	tr|F5H265|F5H265_HUMAN Polyubiquitin-C (Fragment) OS=Homo sapiens GN=UBC PE=1 SV=1	6	4	0.2483	16841.2	6.15
$12-26	tr|Q59EM9|Q59EM9_HUMAN Ubiquitin C variant (Fragment) OS=Homo sapiens PE=2 SV=1	6	4	0.0283	147334	7.72
$12-27	tr|Q49A90|Q49A90_HUMAN RPS27A protein OS=Homo sapiens GN=RPS27A PE=2 SV=1	6	4	0.3895	10782.2	4.76
$12-28	tr|Q96MH4|Q96MH4_HUMAN cDNA FLJ32377 fis, clone SKMUS1000014, highly similar to Polyubiquitin 9 OS=Homo sapiens PE=2 SV=1	6	4	0.0954	43648.4	6.01
$12-29	tr|M0R1V7|M0R1V7_HUMAN Ubiquitin-60S ribosomal protein L40 (Fragment) OS=Homo sapiens GN=UBA52 PE=1 SV=1	6	4	0.5873	7132.07	5.24
$12-30	tr|F5H6Q2|F5H6Q2_HUMAN Polyubiquitin-C (Fragment) OS=Homo sapiens GN=UBC PE=1 SV=7	6	4	0.3008	13788.7	5.86
$12-31	tr|F5H747|F5H747_HUMAN Polyubiquitin-C (Fragment) OS=Homo sapiens GN=UBC PE=1 SV=7	6	4	0.2298	18173.8	7.91
$12-32	tr|F5H388|F5H388_HUMAN Polyubiquitin-C (Fragment) OS=Homo sapiens GN=UBC PE=1 SV=1	6	4	0.2387	17483.9	6.75
$12-33	tr|L8B4J3|L8B4J3_HUMAN Ubiquitin C OS=Homo sapiens GN=UbC PE=4 SV=1	6	4	0.054	77000.6	7.16
$12-34	tr|A8K674|A8K674_HUMAN cDNA FLJ75516, highly similar to Xenopus tropicalis ubiquitin C, mRNA OS=Homo sapiens PE=2 SV=1	6	4	0.0608	68446.9	7.72
$12-35	tr|Q96H31|Q96H31_HUMAN UBC protein (Fragment) OS=Homo sapiens GN=UBC PE=2 SV=2	6	4	0.0678	61523	6.83
$12-36	tr|Q5UGI3|Q5UGI3_HUMAN Ubiquitin C splice variant OS=Homo sapiens GN=UBC PE=2 SV=1	6	4	0.2418	17152.5	7.92
	R16009_6_F,5381	K.QLEDGR.T ! K.QLEDGR.-	717.353	-0.00066	2	1	21.25	0.796
	R16009_6_F,13378	K.TITLEVEPSDTIENVK.A	1787.93	-0.00014	2	1	92.02	5.51e-08
	R16009_6_F,10454	R.LIFAGK.Q	648.408	-0.00481	2	1	21.61	0.285
	R16009_6_F,10891	R.LIFAGK.Q	648.408	-0.00481	2	1	31.88	0.0268
	R16009_6_F,8779	R.TLSDYNIQK.E ! R.TLSDYNIQK.- ! R.TLSDYNIQK.V	1081.55	-0.00081	2	1	42.38	0.00421
	R16009_6_F,9121	R.TLSDYNIQK.E ! R.TLSDYNIQK.- ! R.TLSDYNIQK.V	1081.55	-0.00033	2	1	43.93	0.00976
$13-1	tr|Q9BSV4|Q9BSV4_HUMAN SFPQ protein (Fragment) OS=Homo sapiens GN=SFPQ PE=2 SV=2	6	4	0.0552	68630.2	8.89
$13-2	tr|Q86VG2|Q86VG2_HUMAN Splicing factor proline/glutamine-rich (Polypyrimidine tract binding protein associated) OS=Homo sapiens GN=SFPQ PE=2 SV=1	6	4	0.0495	76187.5	9.5
$13-3	sp|P23246|SFPQ_HUMAN Splicing factor, proline- and glutamine-rich OS=Homo sapiens GN=SFPQ PE=1 SV=2	6	4	0.0495	76148.5	9.45
	R16009_6_F,11220	K.ANLSLLR.R	786.483	-0.00954	2	1	45.29	0.00238
	R16009_6_F,7372	K.ISDSEGFK.A	882.42	-0.00041	2	1	61.65	3.19e-05
	R16009_6_F,7669	K.ISDSEGFK.A	882.42	-0.00015	2	1	28.54	0.0654
	R16009_6_F,8504	R.FGQGGAGPVGGQGPR.G	1341.67	0.00322	2	1	39.12	0.00779
	R16009_6_F,8837	R.FGQGGAGPVGGQGPR.G	1341.67	-0.00134	2	1	33.49	0.0276
	R16009_6_F,8321	R.QDLMR.R	662.329	0.0005	2	1	23.74	0.392
$14-1	sp|P62280|RS11_HUMAN 40S ribosomal protein S11 OS=Homo sapiens GN=RPS11 PE=1 SV=3	5	3	0.1582	18430.5	10.31
$14-2	tr|M0QZC5|M0QZC5_HUMAN 40S ribosomal protein S11 OS=Homo sapiens GN=RPS11 PE=1 SV=1	5	3	0.2119	13997.3	10.32
	R16009_6_F,8546	K.EAIEGTYIDK.K	1138.56	-0.0022	2	1	20.14	0.877
	R16009_6_F,8887	K.EAIEGTYIDK.K	1138.56	-0.00122	2	1	41.42	0.00661
	R16009_6_F,11284	K.NIGLGFK.T	748.435	0.00247	2	1	21.54	0.705
	R16009_6_F,9241	R.VLLGETGK.E	816.483	-0.00018	2	1	38.45	0.0164
	R16009_6_F,9557	R.VLLGETGK.E	816.483	0.00982	2	1	31.46	0.109
$15-1	sp|P07900|HS90A_HUMAN Heat shock protein HSP 90-alpha OS=Homo sapiens GN=HSP90AA1 PE=1 SV=5	3	3	0.0492	84658.7	4.94
$15-2	sp|P08238|HS90B_HUMAN Heat shock protein HSP 90-beta OS=Homo sapiens GN=HSP90AB1 PE=1 SV=4	3	3	0.0497	83263.2	4.97
$15-3	tr|A0A024RD80|A0A024RD80_HUMAN Heat shock protein 90kDa alpha (Cytosolic), class B member 1, isoform CRA_a OS=Homo sapiens GN=HSP90AB1 PE=3 SV=1	3	3	0.0497	83263.2	4.97
$15-4	tr|Q2VPJ6|Q2VPJ6_HUMAN HSP90AA1 protein (Fragment) OS=Homo sapiens GN=HSP90AA1 PE=2 SV=1	3	3	0.0615	68370.6	5.11
$15-5	tr|B4DGL0|B4DGL0_HUMAN cDNA FLJ53619, highly similar to Heat shock protein HSP 90-beta OS=Homo sapiens PE=2 SV=1	3	3	0.0504	82169	4.98
$15-6	tr|B4DMA2|B4DMA2_HUMAN cDNA FLJ54023, highly similar to Heat shock protein HSP 90-beta OS=Homo sapiens PE=2 SV=1	3	3	0.0525	79193.9	4.95
$15-7	tr|Q8TBA7|Q8TBA7_HUMAN HSP90AA1 protein (Fragment) OS=Homo sapiens GN=HSP90AA1 PE=2 SV=2	3	3	0.0564	73825.7	5.08
$15-8	tr|K9JA46|K9JA46_HUMAN Epididymis luminal secretory protein 52 OS=Homo sapiens GN=EL52 PE=2 SV=1	3	3	0.0492	84658.7	4.94
	R16009_6_F,12403	K.ADLINNLGTIAK.F ! K.ADLINNLGTIAK.S	1242.71	0.00179	2	1	24.54	0.465
	R16009_6_F,7946	K.EDQTEYLEER.R ! K.EDQTEYLEER.W	1311.57	0.00114	2	1	58.8	2.93e-05
	R16009_6_F,11662	R.GVVDSEDIPLNLSR.E ! R.GVVDSEDLPLNISR.E	1513.79	0.01293	2	1	27.36	0.514
$16-1	sp|P26373|RL13_HUMAN 60S ribosomal protein L13 OS=Homo sapiens GN=RPL13 PE=1 SV=4	3	3	0.1374	24261.2	11.65
$16-2	tr|A8K4C8|A8K4C8_HUMAN 60S ribosomal protein L13 OS=Homo sapiens GN=RPL13 PE=2 SV=1	3	3	0.1374	24261.2	11.65
$16-3	tr|Q6NZ55|Q6NZ55_HUMAN 60S ribosomal protein L13 OS=Homo sapiens GN=RPL13 PE=2 SV=1	3	3	0.1374	24265.2	11.65
	R16009_6_F,9709	K.KGDSSAEELK.L	1063.53	-0.00616	2	1	22.15	1.55
	R16009_6_F,10070	K.LATQLTGPVM*PVR.N	1398.78	-0.00037	2	1	43.72	0.00249
	R16009_6_F,9172	R.KPSAPK.K	627.382	-0.01031	2	1	23.47	0.386
$17-1	tr|A0A0U1RRH7|A0A0U1RRH7_HUMAN Histone H2A OS=Homo sapiens PE=3 SV=1	4	2	0.0941	18552.4	11.52
$17-2	tr|B2R5B6|B2R5B6_HUMAN Histone H2A OS=Homo sapiens PE=2 SV=1	4	2	0.1231	14137.3	10.9
$17-3	tr|A4FTV9|A4FTV9_HUMAN Histone H2A OS=Homo sapiens GN=HIST1H2AK PE=2 SV=1	4	2	0.1231	14091.3	10.9
$17-4	tr|A0A024RAS2|A0A024RAS2_HUMAN Histone H2A OS=Homo sapiens GN=H2AFJ PE=3 SV=1	4	2	0.124	14019.2	10.9
$17-5	tr|A0A024R017|A0A024R017_HUMAN Histone H2A OS=Homo sapiens GN=HIST1H2AC PE=3 SV=1	4	2	0.1231	14105.3	11.05
$17-6	tr|A0A0U1RR32|A0A0U1RR32_HUMAN Histone H2A OS=Homo sapiens GN=hCG_2039566 PE=3 SV=1	4	2	0.0947	18481.3	11.52
$17-7	sp|Q96QV6|H2A1A_HUMAN Histone H2A type 1-A OS=Homo sapiens GN=HIST1H2AA PE=1 SV=3	4	2	0.1221	14233.3	10.86
$17-8	sp|Q9BTM1|H2AJ_HUMAN Histone H2A.J OS=Homo sapiens GN=H2AFJ PE=1 SV=1	4	2	0.124	14019.2	10.9
$17-9	tr|B2R5B3|B2R5B3_HUMAN Histone H2A OS=Homo sapiens PE=2 SV=1	4	2	0.1231	14110.4	11.06
$17-10	sp|Q8IUE6|H2A2B_HUMAN Histone H2A type 2-B OS=Homo sapiens GN=HIST2H2AB PE=1 SV=3	4	2	0.1231	13995.1	10.88
$17-11	sp|Q7L7L0|H2A3_HUMAN Histone H2A type 3 OS=Homo sapiens GN=HIST3H2A PE=1 SV=3	4	2	0.1231	14121.3	11.05
$17-12	sp|Q96KK5|H2A1H_HUMAN Histone H2A type 1-H OS=Homo sapiens GN=HIST1H2AH PE=1 SV=3	4	2	0.125	13906.1	10.88
$17-13	tr|Q08AJ9|Q08AJ9_HUMAN Histone H2A OS=Homo sapiens GN=HIST1H2AB PE=2 SV=1	4	2	0.1231	14135.3	11.05
$17-14	sp|Q16777|H2A2C_HUMAN Histone H2A type 2-C OS=Homo sapiens GN=HIST2H2AC PE=1 SV=4	4	2	0.124	13988.2	10.9
$17-15	tr|A3KPC7|A3KPC7_HUMAN Histone H2A OS=Homo sapiens GN=HIST1H2AH PE=2 SV=1	4	2	0.125	13906.1	10.88
$17-16	sp|Q6FI13|H2A2A_HUMAN Histone H2A type 2-A OS=Homo sapiens GN=HIST2H2AA3 PE=1 SV=3	4	2	0.1231	14095.3	10.9
$17-17	sp|P04908|H2A1B_HUMAN Histone H2A type 1-B/E OS=Homo sapiens GN=HIST1H2AB PE=1 SV=2	4	2	0.1231	14135.3	11.05
$17-18	sp|P0C0S8|H2A1_HUMAN Histone H2A type 1 OS=Homo sapiens GN=HIST1H2AG PE=1 SV=2	4	2	0.1231	14091.3	10.9
$17-19	sp|Q99878|H2A1J_HUMAN Histone H2A type 1-J OS=Homo sapiens GN=HIST1H2AJ PE=1 SV=3	4	2	0.125	13936.1	10.88
$17-20	sp|Q93077|H2A1C_HUMAN Histone H2A type 1-C OS=Homo sapiens GN=HIST1H2AC PE=1 SV=3	4	2	0.1231	14105.3	11.05
$17-21	sp|P20671|H2A1D_HUMAN Histone H2A type 1-D OS=Homo sapiens GN=HIST1H2AD PE=1 SV=2	4	2	0.1231	14107.3	10.9
$17-22	sp|P16104|H2AX_HUMAN Histone H2AX OS=Homo sapiens GN=H2AFX PE=1 SV=2	4	2	0.1119	15144.4	10.74
	R16009_6_F,10943	R.AGLQFPVGR.I ! R.AGLQFPVGR.V	944.531	1e-05	2	1	41.2	0.00806
	R16009_6_F,11392	R.AGLQFPVGR.I ! R.AGLQFPVGR.V	944.531	1e-05	2	1	50.78	0.000888
	R16009_6_F,4026	R.NDEELNK.L	861.395	0.0021	2	1	35.24	0.0263
	R16009_6_F,4537	R.NDEELNK.L	861.395	0.0021	2	1	25.73	0.235
$18-1	tr|A8K3K1|A8K3K1_HUMAN cDNA FLJ78096, highly similar to Homo sapiens actin, alpha, cardiac muscle (ACTC), mRNA OS=Homo sapiens PE=2 SV=1	4	2	0.0557	42046.5	5.23
$18-2	tr|B4DVQ0|B4DVQ0_HUMAN cDNA FLJ58286, highly similar to Actin, cytoplasmic 2 OS=Homo sapiens PE=2 SV=1	4	2	0.0631	37348.4	5.49
$18-3	tr|J3KT65|J3KT65_HUMAN Actin, cytoplasmic 2 OS=Homo sapiens GN=ACTG1 PE=1 SV=1	4	2	0.1061	21803.8	6.99
$18-4	sp|P62736|ACTA_HUMAN Actin, aortic smooth muscle OS=Homo sapiens GN=ACTA2 PE=1 SV=1	4	2	0.0557	42008.5	5.24
$18-5	sp|P63261|ACTG_HUMAN Actin, cytoplasmic 2 OS=Homo sapiens GN=ACTG1 PE=1 SV=1	4	2	0.056	41792.4	5.31
$18-6	sp|P63267|ACTH_HUMAN Actin, gamma-enteric smooth muscle OS=Homo sapiens GN=ACTG2 PE=1 SV=1	4	2	0.0559	41876.4	5.31
$18-7	sp|P68032|ACTC_HUMAN Actin, alpha cardiac muscle 1 OS=Homo sapiens GN=ACTC1 PE=1 SV=1	4	2	0.0557	42018.5	5.23
$18-8	tr|D2JYH4|D2JYH4_HUMAN Actin, alpha 2, smooth muscle, aorta OS=Homo sapiens GN=ACTA2 PE=3 SV=1	4	2	0.0557	42008.5	5.24
$18-9	tr|C9JTX5|C9JTX5_HUMAN Actin, cytoplasmic 1 (Fragment) OS=Homo sapiens GN=ACTB PE=1 SV=1	4	2	0.2625	8533.56	5.12
$18-10	tr|C9JZR7|C9JZR7_HUMAN Actin, cytoplasmic 1 (Fragment) OS=Homo sapiens GN=ACTB PE=1 SV=7	4	2	0.2039	11393.7	5.17
$18-11	tr|B7Z6I1|B7Z6I1_HUMAN cDNA FLJ52755, highly similar to Actin, aortic smooth muscle OS=Homo sapiens PE=2 SV=1	4	2	0.1364	17062.1	5.65
$18-12	tr|Q1KLZ0|Q1KLZ0_HUMAN HCG15971, isoform CRA_a OS=Homo sapiens GN=PS1TP5BP1 PE=2 SV=1	4	2	0.056	41736.3	5.29
$18-13	tr|G5E9R0|G5E9R0_HUMAN Actin, cytoplasmic 1 OS=Homo sapiens GN=ACTB PE=1 SV=1	4	2	0.168	13858.6	5.24
$18-14	tr|F8WB63|F8WB63_HUMAN Actin, gamma-enteric smooth muscle OS=Homo sapiens GN=ACTG2 PE=1 SV=1	4	2	0.2	11402.9	5.59
$18-15	tr|Q53GK6|Q53GK6_HUMAN Beta actin variant (Fragment) OS=Homo sapiens PE=2 SV=1	4	2	0.056	41722.3	5.29
$18-16	tr|A1E282|A1E282_HUMAN Beta-actin (Fragment) OS=Homo sapiens PE=2 SV=1	4	2	0.1736	13539.2	5.93
$18-17	tr|B4E3A4|B4E3A4_HUMAN cDNA FLJ57283, highly similar to Actin, cytoplasmic 2 OS=Homo sapiens PE=2 SV=1	4	2	0.059	39799.1	5.23
$18-18	tr|C9JUM1|C9JUM1_HUMAN Actin, cytoplasmic 1 (Fragment) OS=Homo sapiens GN=ACTB PE=1 SV=1	4	2	0.2121	10979.4	5.4
$18-19	tr|K7EM38|K7EM38_HUMAN Actin, cytoplasmic 2 (Fragment) OS=Homo sapiens GN=ACTG1 PE=1 SV=1	4	2	0.1579	14522.3	5.13
$18-20	tr|Q7Z7J6|Q7Z7J6_HUMAN Actin alpha 1 skeletal muscle protein OS=Homo sapiens GN=ACTA1 PE=2 SV=1	4	2	0.0827	28151	5.71
$18-21	tr|Q53G76|Q53G76_HUMAN Beta actin variant (Fragment) OS=Homo sapiens PE=2 SV=1	4	2	0.056	41720.2	5.29
$18-22	tr|B3KW67|B3KW67_HUMAN cDNA FLJ42347 fis, clone UTERU2003399, highly similar to Actin, gamma-enteric smooth muscle OS=Homo sapiens PE=2 SV=1	4	2	0.0559	41816.4	5.31
$18-23	tr|Q53G99|Q53G99_HUMAN Beta actin variant (Fragment) OS=Homo sapiens PE=2 SV=1	4	2	0.056	41764.3	5.38
$18-24	tr|Q8WVW5|Q8WVW5_HUMAN Putative uncharacterized protein (Fragment) OS=Homo sapiens PE=2 SV=1	4	2	0.0579	40502.9	5.78
$18-25	tr|B8ZZJ2|B8ZZJ2_HUMAN Actin, gamma-enteric smooth muscle OS=Homo sapiens GN=ACTG2 PE=1 SV=1	4	2	0.1765	12968.5	5.14
$18-26	tr|I3L3I0|I3L3I0_HUMAN Actin, cytoplasmic 2 (Fragment) OS=Homo sapiens GN=ACTG1 PE=1 SV=1	4	2	0.0981	23845	5.28
$18-27	tr|F6QUT6|F6QUT6_HUMAN Actin, aortic smooth muscle (Fragment) OS=Homo sapiens GN=ACTA2 PE=1 SV=1	4	2	0.1391	16758.9	5.31
$18-28	tr|F6UVQ4|F6UVQ4_HUMAN Actin, aortic smooth muscle (Fragment) OS=Homo sapiens GN=ACTA2 PE=1 SV=1	4	2	0.1391	16758.9	5.31
$18-29	tr|I3L1U9|I3L1U9_HUMAN Actin, cytoplasmic 2 (Fragment) OS=Homo sapiens GN=ACTG1 PE=1 SV=1	4	2	0.0981	23845	5.28
$18-30	tr|A6NL76|A6NL76_HUMAN Actin, alpha skeletal muscle OS=Homo sapiens GN=ACTA1 PE=1 SV=3	4	2	0.0827	28165	5.71
$18-31	tr|C9JFL5|C9JFL5_HUMAN Actin, gamma-enteric smooth muscle (Fragment) OS=Homo sapiens GN=ACTG2 PE=1 SV=7	4	2	0.1448	16271.3	5.84
$18-32	tr|I3L3R2|I3L3R2_HUMAN Actin, cytoplasmic 2 (Fragment) OS=Homo sapiens GN=ACTG1 PE=1 SV=1	4	2	0.128	18031.4	5.29
$18-33	tr|E7EVS6|E7EVS6_HUMAN Actin, cytoplasmic 1 (Fragment) OS=Homo sapiens GN=ACTB PE=1 SV=7	4	2	0.128	17975.3	5.25
$18-34	tr|B7Z6P1|B7Z6P1_HUMAN cDNA FLJ53662, highly similar to Actin, alpha skeletal muscle OS=Homo sapiens PE=2 SV=1	4	2	0.0612	38578.7	5.23
$18-35	tr|B4E335|B4E335_HUMAN cDNA FLJ52842, highly similar to Actin, cytoplasmic 1 OS=Homo sapiens PE=2 SV=1	4	2	0.0598	39225.5	5.39
$18-36	tr|B3KUD3|B3KUD3_HUMAN cDNA FLJ39583 fis, clone SKMUS2004897, highly similar to ACTIN, ALPHA SKELETAL MUSCLE OS=Homo sapiens PE=2 SV=1	4	2	0.0614	37824	5.5
$18-37	sp|P60709|ACTB_HUMAN Actin, cytoplasmic 1 OS=Homo sapiens GN=ACTB PE=1 SV=1	4	2	0.056	41736.3	5.29
$18-38	sp|P68133|ACTS_HUMAN Actin, alpha skeletal muscle OS=Homo sapiens GN=ACTA1 PE=1 SV=1	4	2	0.0557	42050.6	5.23
	R16009_6_F,7738	K.AGFAGDDAPR.A	976.448	0.00052	2	1	53.45	0.000168
	R16009_6_F,8037	K.AGFAGDDAPR.A	976.448	-0.00444	2	1	30.68	0.0658
	R16009_6_F,4027	K.DSYVGDEAQSK.R	1198.52	0.00951	2	1	44.37	0.00102
	R16009_6_F,5287	K.DSYVGDEAQSK.R	1198.52	-0.01049	2	1	37.39	0.0114
$19-1	tr|Q53G55|Q53G55_HUMAN TNF receptor-associated protein 1 variant (Fragment) OS=Homo sapiens PE=2 SV=1	3	2	0.027	80037.9	8.05
	R16009_6_F,5337	R.EDIAR.R ! K.EDIAR.L ! K.EDLAR.A ! K.EDLAR.L ! R.EDLAR.R ! K.EDLAR.C	603.31	-0.00308	2	1	37.09	0.0505
	R16009_6_F,5641	R.EDIAR.R ! K.EDIAR.L ! K.EDLAR.A ! K.EDLAR.L ! R.EDLAR.R ! K.EDLAR.C	603.31	-0.00066	2	1	38.07	0.0138
	R16009_6_F,11662	R.GVVDSEDIPLNLSR.E ! R.GVVDSEDLPLNISR.E	1513.79	0.01293	2	1	27.36	0.514
$20-1	tr|B3KT06|B3KT06_HUMAN cDNA FLJ37398 fis, clone BRAMY2027467, highly similar to Tubulin alpha-ubiquitous chain OS=Homo sapiens PE=2 SV=1	2	2	0.0457	46340.8	5
$20-2	tr|F5H5D3|F5H5D3_HUMAN Tubulin alpha-1C chain OS=Homo sapiens GN=TUBA1C PE=1 SV=1	2	2	0.0366	57729.5	4.94
$20-3	tr|B3KPS3|B3KPS3_HUMAN cDNA FLJ32131 fis, clone PEBLM2000267, highly similar to Tubulin alpha-ubiquitous chain OS=Homo sapiens PE=2 SV=1	2	2	0.0457	46240.7	4.99
$20-4	tr|Q8N532|Q8N532_HUMAN TUBA1C protein OS=Homo sapiens GN=TUBA1C PE=2 SV=1	2	2	0.0585	36648.2	8.2
$20-5	tr|A8JZY9|A8JZY9_HUMAN cDNA FLJ78587 OS=Homo sapiens PE=2 SV=1	2	2	0.0421	50135	4.94
$20-6	tr|Q53GA7|Q53GA7_HUMAN Tubulin alpha 6 variant (Fragment) OS=Homo sapiens PE=2 SV=1	2	2	0.0423	49822.7	5
$20-7	sp|Q9BQE3|TBA1C_HUMAN Tubulin alpha-1C chain OS=Homo sapiens GN=TUBA1C PE=1 SV=1	2	2	0.0423	49894.8	4.96
$20-8	sp|Q71U36|TBA1A_HUMAN Tubulin alpha-1A chain OS=Homo sapiens GN=TUBA1A PE=1 SV=1	2	2	0.0421	50135.1	4.94
$20-9	tr|Q1ZYQ1|Q1ZYQ1_HUMAN Tubulin, alpha 2 OS=Homo sapiens GN=TUBA2 PE=2 SV=1	2	2	0.0422	49959	4.98
$20-10	sp|P68363|TBA1B_HUMAN Tubulin alpha-1B chain OS=Homo sapiens GN=TUBA1B PE=1 SV=1	2	2	0.0421	50151.1	4.94
$20-11	sp|Q13748|TBA3C_HUMAN Tubulin alpha-3C/D chain OS=Homo sapiens GN=TUBA3C PE=1 SV=3	2	2	0.0422	49959	4.98
	R16009_6_F,10027	K.DVNAAIATIK.T	1015.58	0.00549	2	1	30.57	0.18
	R16009_6_F,4957	K.EDAANNYAR.G	1023.45	-0.00035	2	1	45.16	0.000812
$21-1	tr|Q96IR1|Q96IR1_HUMAN RPS4X protein (Fragment) OS=Homo sapiens GN=RPS4X PE=2 SV=2	2	2	0.0535	27259.5	9.95
$21-2	sp|P62701|RS4X_HUMAN 40S ribosomal protein S4, X isoform OS=Homo sapiens GN=RPS4X PE=1 SV=2	2	2	0.0494	29597.4	10.16
$21-3	tr|B2R491|B2R491_HUMAN 40S ribosomal protein S4 OS=Homo sapiens GN=RPS4X PE=2 SV=1	2	2	0.0494	29597.4	10.16
$21-4	tr|Q53HV1|Q53HV1_HUMAN Ribosomal protein S4, X-linked X isoform variant (Fragment) OS=Homo sapiens PE=2 SV=1	2	2	0.0494	29578.3	10.11
	R16009_6_F,10656	K.ITDFIK.F	736.424	-0.00876	2	1	24.97	0.21
	R16009_6_F,9115	R.LTIAEER.D	831.457	0.0043	2	1	39.7	0.0293
$22-1	tr|A0N4V7|A0N4V7_HUMAN HCG2039797 (Fragment) OS=Homo sapiens GN=Tcr-alpha PE=4 SV=1	6	1	0.381	2213.56	9.79
$22-2	tr|A0A075B6Z2|A0A075B6Z2_HUMAN Protein TRAJ56 (Fragment) OS=Homo sapiens GN=TRAJ56 PE=4 SV=1	6	1	0.381	2110.41	10.29
	R16009_6_F,9317	K.GITLSVRP.-	842.509	-0.00072	2	1	32.23	0.0286
	R16009_6_F,9632	K.GITLSVRP.-	842.509	-0.00156	2	1	27.04	0.0945
	R16009_6_F,9959	K.GITLSVRP.-	842.509	-0.00134	2	1	25.33	0.14
	R16009_6_F,10575	K.GITLSVRP.-	842.509	-0.00076	2	1	24.87	0.156
	R16009_6_F,11025	K.GITLSVRP.-	842.509	-0.0011	2	1	26.53	0.106
	R16009_6_F,11920	K.GITLSVRP.-	842.509	-0.0033	2	1	25.62	0.144
$23-1	tr|A0A0A0MTQ6|A0A0A0MTQ6_HUMAN Protein IGKV2D-28 OS=Homo sapiens GN=IGKV2D-28 PE=1 SV=1	3	1	0.0686	11043.2	5.04
$23-2	tr|A2IPI1|A2IPI1_HUMAN HRV Fab N8-VL (Fragment) OS=Homo sapiens PE=2 SV=1	3	1	0.0593	12804.3	6.54
$23-3	tr|A0A087WW87|A0A087WW87_HUMAN Protein IGKV2-40 (Fragment) OS=Homo sapiens GN=IGKV2-40 PE=1 SV=1	3	1	0.0667	11419.6	4.29
$23-4	tr|B7ZMG8|B7ZMG8_HUMAN Uncharacterized protein OS=Homo sapiens PE=2 SV=1	3	1	0.0843	9057.92	4.46
$23-5	tr|A0A075B6R1|A0A075B6R1_HUMAN Protein IGKV2D-40 (Fragment) OS=Homo sapiens GN=IGKV2D-40 PE=1 SV=6	3	1	0.0631	12190.5	4.29
$23-6	tr|A0A0X9V9B3|A0A0X9V9B3_HUMAN MS-F1 light chain variable region (Fragment) OS=Homo sapiens PE=2 SV=1	3	1	0.0625	12107.5	5.68
$23-7	sp|P01614|KV201_HUMAN Ig kappa chain V-II region Cum OS=Homo sapiens PE=1 SV=1	3	1	0.0609	12676.1	5.28
$23-8	sp|P06309|KV205_HUMAN Ig kappa chain V-II region GM607 (Fragment) OS=Homo sapiens PE=4 SV=1	3	1	0.0598	12664	6.76
$23-9	sp|P01617|KV204_HUMAN Ig kappa chain V-II region TEW OS=Homo sapiens PE=1 SV=1	3	1	0.0619	12058.5	5.69
$23-10	tr|A0A075B6P5|A0A075B6P5_HUMAN Protein IGKV2-28 (Fragment) OS=Homo sapiens GN=IGKV2D-28 PE=1 SV=1	3	1	0.0583	12956.6	5.61
$23-11	tr|A0A087X0Q4|A0A087X0Q4_HUMAN Protein IGKV2-40 OS=Homo sapiens GN=IGKV2-40 PE=1 SV=1	3	1	0.0673	11433.6	4.29
$23-12	tr|A2NB45|A2NB45_HUMAN Cold agglutinin FS-1 L-chain (Fragment) OS=Homo sapiens PE=2 SV=1	3	1	0.0619	12387.9	8.66
	R16009_6_F,3948	R.ASGVPDR.F	701.358	0.00495	2	1	20.35	2.67
	R16009_6_F,4556	R.ASGVPDR.F	701.358	-0.00036	2	1	55.28	0.000112
	R16009_6_F,4840	R.ASGVPDR.F	701.358	0.00495	2	1	48.74	0.00387
$24-1	tr|A6NGQ3|A6NGQ3_HUMAN Obscurin OS=Homo sapiens GN=OBSCN PE=1 SV=4	3	1	0.0012	973161	5.7
$24-2	tr|H3BPX2|H3BPX2_HUMAN Obscurin OS=Homo sapiens GN=OBSCN PE=1 SV=2	3	1	0.0012	972993	5.7
$24-3	sp|Q5VST9|OBSCN_HUMAN Obscurin OS=Homo sapiens GN=OBSCN PE=1 SV=3	3	1	0.0014	868474	5.69
	R16009_6_F,9684	K.KDGQLVTEGRR.H	1258.69	-0.00651	2	1	36.01	0.0312
	R16009_6_F,10017	K.KDGQLVTEGRR.H	1258.69	-0.01557	2	1	26.1	0.351
	R16009_6_F,10398	K.KDGQLVTEGRR.H	1258.69	-0.01469	2	1	28.7	0.189
$25-1	tr|L0R5A1|L0R5A1_HUMAN Alternative protein CSF2RB OS=Homo sapiens GN=CSF2RB PE=4 SV=1	3	1	0.0741	11645.4	11.3
	R16009_6_F,9382	R.LASIVTPR.N	856.525	0.00028	2	1	23.16	0.237
	R16009_6_F,9695	R.LASIVTPR.N	856.525	-0.00092	2	1	22.49	0.277
	R16009_6_F,10031	R.LASIVTPR.N	856.525	-0.00226	2	1	24.93	0.158
$26-1	sp|P19823|ITIH2_HUMAN Inter-alpha-trypsin inhibitor heavy chain H2 OS=Homo sapiens GN=ITIH2 PE=1 SV=2	2	1	0.0137	106462	6.4
$26-2	tr|A2RTY6|A2RTY6_HUMAN Inter-alpha (Globulin) inhibitor H2 OS=Homo sapiens GN=ITIH2 PE=2 SV=1	2	1	0.0137	106435	6.4
$26-3	tr|D3DRR6|D3DRR6_HUMAN Inter-alpha (Globulin) inhibitor H2, isoform CRA_a OS=Homo sapiens GN=ITIH2 PE=4 SV=1	2	1	0.0137	106567	6.48
$26-4	tr|Q5T987|Q5T987_HUMAN Inter-alpha-trypsin inhibitor heavy chain H2 (Fragment) OS=Homo sapiens GN=ITIH2 PE=1 SV=1	2	1	0.0549	26820.6	9.08
$26-5	tr|A0A087WTE1|A0A087WTE1_HUMAN Inter-alpha-trypsin inhibitor heavy chain H2 OS=Homo sapiens GN=ITIH2 PE=1 SV=1	2	1	0.0138	106655	6.5
$26-6	tr|Q5T985|Q5T985_HUMAN Inter-alpha-trypsin inhibitor heavy chain H2 OS=Homo sapiens GN=ITIH2 PE=1 SV=1	2	1	0.0139	105215	6.56
	R16009_6_F,12582	K.AHVSFKPTVAQQR.I	1468.8	0.00647	3	1	23.62	0.828
	R16009_6_F,13065	K.AHVSFKPTVAQQR.I	1468.8	0.00647	3	1	23.88	0.78
$27-1	sp|P68104|EF1A1_HUMAN Elongation factor 1-alpha 1 OS=Homo sapiens GN=EEF1A1 PE=1 SV=1	2	1	0.0238	50140.3	9.1
$27-2	sp|Q05639|EF1A2_HUMAN Elongation factor 1-alpha 2 OS=Homo sapiens GN=EEF1A2 PE=1 SV=1	2	1	0.0238	50469.6	9.11
$27-3	sp|Q5VTE0|EF1A3_HUMAN Putative elongation factor 1-alpha-like 3 OS=Homo sapiens GN=EEF1A1P5 PE=5 SV=1	2	1	0.0238	50184.4	9.15
$27-4	tr|Q504Z0|Q504Z0_HUMAN EEF1A1 protein OS=Homo sapiens GN=EEF1A1 PE=2 SV=1	2	1	0.0357	33241.9	9.06
$27-5	tr|B4DNE0|B4DNE0_HUMAN cDNA FLJ52573, highly similar to Elongation factor 1-alpha 1 OS=Homo sapiens PE=2 SV=1	2	1	0.0278	42595.8	9.12
$27-6	tr|Q6P4C9|Q6P4C9_HUMAN EEF1A1 protein (Fragment) OS=Homo sapiens GN=EEF1A1 PE=2 SV=1	2	1	0.0379	31059.5	9.2
$27-7	tr|Q6IPN6|Q6IPN6_HUMAN Elongation factor 1-alpha OS=Homo sapiens GN=EEF1A1 PE=2 SV=1	2	1	0.0238	50122.2	9.1
$27-8	tr|Q8TBL1|Q8TBL1_HUMAN Putative uncharacterized protein (Fragment) OS=Homo sapiens PE=2 SV=1	2	1	0.044	26487.4	9.44
$27-9	tr|Q96CD8|Q96CD8_HUMAN Putative uncharacterized protein (Fragment) OS=Homo sapiens PE=2 SV=1	2	1	0.0383	30700.2	9.29
$27-10	tr|Q96C29|Q96C29_HUMAN Putative uncharacterized protein (Fragment) OS=Homo sapiens PE=2 SV=1	2	1	0.0444	26316.2	9.36
$27-11	tr|Q9NZS6|Q9NZS6_HUMAN Elongation factor 1-alpha (Fragment) OS=Homo sapiens PE=2 SV=1	2	1	0.0258	46268.7	9.08
$27-12	tr|Q8IUB0|Q8IUB0_HUMAN CTCL tumor antigen HD-CL-08 OS=Homo sapiens PE=2 SV=1	2	1	0.0305	38668.2	8.98
$27-13	tr|Q16577|Q16577_HUMAN Elongation factor 1-alpha 1 OS=Homo sapiens GN=PTI-1 PE=2 SV=1	2	1	0.0276	42823.8	8.54
$27-14	tr|Q6P082|Q6P082_HUMAN EEF1A1 protein (Fragment) OS=Homo sapiens GN=EEF1A1 PE=2 SV=1	2	1	0.0438	26616.5	9.36
$27-15	tr|B4E2C5|B4E2C5_HUMAN cDNA FLJ54032, highly similar to Elongation factor 1-alpha 1 OS=Homo sapiens PE=2 SV=1	2	1	0.0357	33188.9	8.91
$27-16	tr|A8K9C4|A8K9C4_HUMAN Elongation factor 1-alpha OS=Homo sapiens PE=2 SV=1	2	1	0.0238	50200.4	9.1
$27-17	tr|A0A087WVQ9|A0A087WVQ9_HUMAN Elongation factor 1-alpha 1 OS=Homo sapiens GN=EEF1A1 PE=1 SV=1	2	1	0.0249	47882.7	9.12
$27-18	tr|Q53HM9|Q53HM9_HUMAN Elongation factor 1-alpha (Fragment) OS=Homo sapiens PE=2 SV=1	2	1	0.0238	50141.2	8.98
$27-19	tr|Q53GE9|Q53GE9_HUMAN Elongation factor 1-alpha (Fragment) OS=Homo sapiens PE=2 SV=1	2	1	0.0238	50110.3	9.1
$27-20	tr|Q53HR5|Q53HR5_HUMAN Elongation factor 1-alpha (Fragment) OS=Homo sapiens PE=2 SV=1	2	1	0.0238	50124.2	9.1
$27-21	tr|Q6IPS9|Q6IPS9_HUMAN Elongation factor 1-alpha OS=Homo sapiens GN=EEF1A1 PE=2 SV=1	2	1	0.0238	50140.3	9.1
$27-22	tr|Q53HQ7|Q53HQ7_HUMAN Elongation factor 1-alpha (Fragment) OS=Homo sapiens PE=2 SV=1	2	1	0.0238	50198.3	9.04
$27-23	tr|Q14222|Q14222_HUMAN EEF1A protein (Fragment) OS=Homo sapiens GN=EEF1A PE=2 SV=1	2	1	0.0485	24196	9.61
$27-24	tr|Q6IPT9|Q6IPT9_HUMAN Elongation factor 1-alpha OS=Homo sapiens GN=EEF1A1 PE=2 SV=1	2	1	0.0238	50184.3	9.14
$27-25	tr|Q53GA1|Q53GA1_HUMAN Elongation factor 1-alpha (Fragment) OS=Homo sapiens PE=2 SV=1	2	1	0.0238	50110.3	9.1
$27-26	tr|Q96RE1|Q96RE1_HUMAN Translation elongation factor 1 alpha 1-like 14 OS=Homo sapiens GN=EEF1A1L14 PE=2 SV=1	2	1	0.0276	43024.1	8.94
$27-27	tr|Q59GP5|Q59GP5_HUMAN Eukaryotic translation elongation factor 1 alpha 2 variant (Fragment) OS=Homo sapiens PE=2 SV=1	2	1	0.0324	36910.7	7.8
$27-28	tr|Q53HR1|Q53HR1_HUMAN Eukaryotic translation elongation factor 1 alpha 1 variant (Fragment) OS=Homo sapiens PE=2 SV=1	2	1	0.0301	39255.8	8.97
$27-29	tr|Q53G89|Q53G89_HUMAN Elongation factor 1-alpha (Fragment) OS=Homo sapiens PE=2 SV=1	2	1	0.0254	46893.6	9.19
$27-30	tr|Q53G85|Q53G85_HUMAN Elongation factor 1-alpha (Fragment) OS=Homo sapiens PE=2 SV=1	2	1	0.0238	50112.2	9.1
	R16009_6_F,9773	K.IGGIGTVPVGR.V	1025.61	-0.0025	2	1	35.04	0.0162
	R16009_6_F,10241	K.IGGIGTVPVGR.V	1025.61	-0.0025	2	1	21.81	0.341
$28-1	tr|A0A024R7I8|A0A024R7I8_HUMAN Interleukin 27 receptor, alpha, isoform CRA_a OS=Homo sapiens GN=IL27RA PE=4 SV=1	2	1	0.0097	78753.4	7.19
$28-2	sp|Q6UWB1|I27RA_HUMAN Interleukin-27 receptor subunit alpha OS=Homo sapiens GN=IL27RA PE=2 SV=2	2	1	0.011	69473	5.48
	R16009_6_F,9436	K.LLVWGTK.A	816.498	-0.01492	2	1	26.4	0.0683
	R16009_6_F,9753	K.LLVWGTK.A	816.498	-0.01492	2	1	40.79	0.00248
$29-1	tr|A0A0A0MTP7|A0A0A0MTP7_HUMAN Protein SCAF11 OS=Homo sapiens GN=SCAF11 PE=1 SV=1	2	1	0.0053	106013	8.57
$29-2	tr|Q05BS8|Q05BS8_HUMAN SFRS2IP protein (Fragment) OS=Homo sapiens GN=SFRS2IP PE=2 SV=1	2	1	0.0056	101559	8.31
$29-3	tr|F8VXG7|F8VXG7_HUMAN Protein SCAF11 OS=Homo sapiens GN=SCAF11 PE=1 SV=1	2	1	0.0039	142600	8.5
$29-4	sp|P51798|CLCN7_HUMAN H(+)/Cl(-) exchange transporter 7 OS=Homo sapiens GN=CLCN7 PE=1 SV=2	2	1	0.0062	88678	8.66
$29-5	tr|B4DZM2|B4DZM2_HUMAN cDNA FLJ53255, highly similar to SFRS2-interacting protein (Fragment) OS=Homo sapiens PE=2 SV=1	2	1	0.005	112382	8.08
$29-6	tr|B2RA91|B2RA91_HUMAN cDNA, FLJ94773, highly similar to Homo sapiens splicing factor, arginine/serine-rich 2, interacting protein (SFRS2IP), mRNA OS=Homo sapiens PE=2 SV=1	2	1	0.0044	128924	8.54
$29-7	sp|Q99590|SCAFB_HUMAN Protein SCAF11 OS=Homo sapiens GN=SCAF11 PE=1 SV=2	2	1	0.0034	164650	8.69
$29-8	sp|Q86UK7|ZN598_HUMAN Zinc finger protein 598 OS=Homo sapiens GN=ZNF598 PE=1 SV=1	2	1	0.0055	98635.9	8.75
$29-9	tr|Q9BSM4|Q9BSM4_HUMAN Chloride channel protein (Fragment) OS=Homo sapiens PE=2 SV=1	2	1	0.0192	29388	9.48
$29-10	tr|Q2VPA2|Q2VPA2_HUMAN CLCN7 protein (Fragment) OS=Homo sapiens GN=CLCN7 PE=2 SV=1	2	1	0.0245	23328.7	9.71
$29-11	tr|H3BQQ2|H3BQQ2_HUMAN Zinc finger protein 598 OS=Homo sapiens GN=ZNF598 PE=1 SV=1	2	1	0.0059	93287	8.85
$29-12	tr|B3KVJ8|B3KVJ8_HUMAN Chloride channel protein OS=Homo sapiens PE=2 SV=1	2	1	0.0062	88696.1	8.66
$29-13	tr|B3KUD9|B3KUD9_HUMAN Chloride channel protein OS=Homo sapiens PE=2 SV=1	2	1	0.0197	28714.3	9.38
$29-14	tr|Q96RY8|Q96RY8_HUMAN Chloride channel protein OS=Homo sapiens GN=CLCN7 PE=3 SV=1	2	1	0.0062	89386.9	8.66
$29-15	tr|Q9BRN4|Q9BRN4_HUMAN Chloride channel protein (Fragment) OS=Homo sapiens GN=CLCN7 PE=2 SV=1	2	1	0.011	50306.2	8.65
$29-16	tr|B4E3N4|B4E3N4_HUMAN Chloride channel protein OS=Homo sapiens PE=2 SV=1	2	1	0.0067	82647.4	7.99
$29-17	tr|B3KXZ3|B3KXZ3_HUMAN Chloride channel protein OS=Homo sapiens PE=2 SV=1	2	1	0.0195	28855.4	9.38
$29-18	tr|B7Z9L3|B7Z9L3_HUMAN Chloride channel protein OS=Homo sapiens PE=2 SV=1	2	1	0.0067	82609.3	7.64
	R16009_6_F,4936	K.KDIAR.E ! R.KDLAR.Y ! R.KDLAR.H	602.362	0.01127	2	1	24.75	0.615
	R16009_6_F,5211	K.KDIAR.E ! R.KDLAR.Y ! R.KDLAR.H	602.362	0.00929	2	1	29.27	0.27
$30-1	tr|B2R6Y1|B2R6Y1_HUMAN Histone H3 OS=Homo sapiens PE=2 SV=1	2	1	0.0515	15313.7	11.26
$30-2	tr|Q5TEC6|Q5TEC6_HUMAN Histone H3 OS=Homo sapiens GN=HIST2H3PS2 PE=1 SV=1	2	1	0.0515	15429.9	11.27
$30-3	tr|B4DEB1|B4DEB1_HUMAN Histone H3 OS=Homo sapiens GN=H3F3A PE=1 SV=1	2	1	0.0569	14052.4	11.34
$30-4	sp|Q16695|H31T_HUMAN Histone H3.1t OS=Homo sapiens GN=HIST3H3 PE=1 SV=3	2	1	0.0515	15508.1	11.13
$30-5	sp|Q71DI3|H32_HUMAN Histone H3.2 OS=Homo sapiens GN=HIST2H3A PE=1 SV=3	2	1	0.0515	15387.8	11.27
$30-6	sp|P68431|H31_HUMAN Histone H3.1 OS=Homo sapiens GN=HIST1H3A PE=1 SV=2	2	1	0.0515	15403.9	11.13
$30-7	sp|Q6NXT2|H3C_HUMAN Histone H3.3C OS=Homo sapiens GN=H3F3C PE=1 SV=3	2	1	0.0519	15213.6	11.11
$30-8	tr|B2R4P9|B2R4P9_HUMAN Histone H3 OS=Homo sapiens GN=H3F3A PE=2 SV=1	2	1	0.0515	15327.7	11.27
$30-9	sp|P84243|H33_HUMAN Histone H3.3 OS=Homo sapiens GN=H3F3A PE=1 SV=2	2	1	0.0515	15327.7	11.27
$30-10	tr|K7ES00|K7ES00_HUMAN Histone H3.3 (Fragment) OS=Homo sapiens GN=H3F3B PE=1 SV=1	2	1	0.0464	16621.2	11.84
$30-11	tr|K7EMV3|K7EMV3_HUMAN Histone H3 OS=Homo sapiens GN=H3F3B PE=1 SV=1	2	1	0.0761	10334	11.82
$30-12	tr|B4E380|B4E380_HUMAN Histone H3 OS=Homo sapiens PE=2 SV=1	2	1	0.0619	12918.1	11.92
$30-13	tr|K7EK07|K7EK07_HUMAN Histone H3 (Fragment) OS=Homo sapiens GN=H3F3B PE=1 SV=1	2	1	0.053	14914.3	11.29
$30-14	tr|K7EP01|K7EP01_HUMAN Histone H3.3 OS=Homo sapiens GN=H3F3B PE=1 SV=1	2	1	0.0619	12807.9	11.49
	R16009_6_F,10756	K.STELLIR.K	831.493	0.0007	2	1	24.3	0.486
	R16009_6_F,11218	K.STELLIR.K	831.493	0.00036	2	1	41.23	0.00629
$31-1	tr|F8VNQ3|F8VNQ3_HUMAN Teneurin-2 OS=Homo sapiens GN=TENM2 PE=1 SV=1	2	1	0.002	281518	6.33
$31-2	tr|H7BYZ1|H7BYZ1_HUMAN Teneurin-2 OS=Homo sapiens GN=TENM2 PE=1 SV=1	2	1	0.0019	288214	6.28
$31-3	tr|F5H2D1|F5H2D1_HUMAN Teneurin-2 OS=Homo sapiens GN=TENM2 PE=1 SV=2	2	1	0.0019	289170	6.33
$31-4	tr|B4DY80|B4DY80_HUMAN cDNA FLJ56592, highly similar to Mus musculus odd Oz/ten-m homolog 2 (Drosophila) (Odz2), transcript variant 1, mRNA OS=Homo sapiens PE=2 SV=1	2	1	0.0082	69396.3	8.42
$31-5	tr|G3V106|G3V106_HUMAN HCG38403, isoform CRA_b OS=Homo sapiens GN=TENM2 PE=1 SV=1	2	1	0.0019	294057	6.3
$31-6	sp|Q9NT68|TEN2_HUMAN Teneurin-2 OS=Homo sapiens GN=TENM2 PE=1 SV=3	2	1	0.0018	307784	6.23
$31-7	tr|Q6UXR9|Q6UXR9_HUMAN ISPF6484 OS=Homo sapiens GN=UNQ6484 PE=2 SV=1	2	1	0.0568	10008	10.5
	R16009_6_F,7859	K.LMPIR.C ! R.LMPLR.Y	629.38	0.00682	2	1	20.02	0.669
	R16009_6_F,7556	R.LMIPR.Q ! K.LMPIR.C ! R.LMPLR.Y	629.38	0.00758	2	1	23.88	0.821
$32-1	tr|H0YFJ7|H0YFJ7_HUMAN Cell division cycle and apoptosis regulator protein 1 (Fragment) OS=Homo sapiens GN=CCAR1 PE=1 SV=1	2	1	0.0241	34670.8	4.7
	R16009_6_F,6620	-.XSKLDPK.T	816.446	0.00049	2	1	21.42	0.829
	R16009_6_F,7222	-.XSKLDPK.T	816.446	0.00039	2	1	23.83	0.476
$33-1	tr|Q0VAS5|Q0VAS5_HUMAN Histone H4 OS=Homo sapiens GN=HIST1H4H PE=2 SV=1	2	1	0.0971	11314.2	11.04
$33-2	tr|B2R4R0|B2R4R0_HUMAN Histone H4 OS=Homo sapiens GN=HIST1H4J PE=2 SV=1	2	1	0.0971	11367.2	11.36
$33-3	sp|P62805|H4_HUMAN Histone H4 OS=Homo sapiens GN=HIST1H4A PE=1 SV=2	2	1	0.0971	11367.2	11.36
	R16009_6_F,3893	R.DAVTYTEHAK.R ! R.DAVTYTEHAK.C	1134.54	-0.01015	2	1	21.41	1.04
	R16009_6_F,9805	R.DAVTYTEHAK.R ! R.DAVTYTEHAK.C	1134.54	0.00985	2	1	31.55	0.0653
$34-1	tr|Q6ZSX8|Q6ZSX8_HUMAN cDNA FLJ45139 fis, clone BRAWH3039623 OS=Homo sapiens PE=2 SV=1	2	1	0.0441	15474.6	10.07
	R16009_6_F,9045	K.TVSIPR.S	672.404	0.00021	2	1	28.28	0.148
	R16009_6_F,9389	K.TVSIPR.S	672.404	0.00037	2	1	27.7	0.169
$35-1	tr|Q6ZVL3|Q6ZVL3_HUMAN cDNA FLJ42424 fis, clone BLADE2004089, moderately similar to Mus musculus PDZ domain actin binding protein Shroom mRNA (Fragment) OS=Homo sapiens PE=2 SV=1	2	1	0.0111	87857	9.56
$35-2	tr|B3KY47|B3KY47_HUMAN cDNA FLJ46841 fis, clone UTERU3000670, highly similar to Homo sapiens shroom (SHRM), mRNA OS=Homo sapiens PE=2 SV=1	2	1	0.0051	192592	7.3
$35-3	tr|B4E244|B4E244_HUMAN cDNA FLJ55531, highly similar to Homo sapiens shroom (SHRM), mRNA OS=Homo sapiens PE=2 SV=1	2	1	0.008	122258	9.42
$35-4	sp|Q8TF72|SHRM3_HUMAN Protein Shroom3 OS=Homo sapiens GN=SHROOM3 PE=1 SV=2	2	1	0.0045	216855	7.87
	R16009_6_F,5480	R.SSPATADKR.Q	932.48	0.00684	2	1	27.62	0.303
	R16009_6_F,5808	R.SSPATADKR.Q	932.48	0.00684	2	1	28.93	0.224
$36-1	sp|P00450|CERU_HUMAN Ceruloplasmin OS=Homo sapiens GN=CP PE=1 SV=1	1	1	0.0094	122204	5.44
$36-2	tr|A5PL27|A5PL27_HUMAN CP protein OS=Homo sapiens GN=CP PE=2 SV=1	1	1	0.0094	122204	5.44
$36-3	tr|Q1L857|Q1L857_HUMAN Ceruloplasmin (Fragment) OS=Homo sapiens PE=4 SV=1	1	1	0.0099	115470	5.43
$36-4	tr|Q6NSB2|Q6NSB2_HUMAN CP protein (Fragment) OS=Homo sapiens GN=CP PE=2 SV=1	1	1	0.0465	24683	8.52
$36-5	tr|B7Z5Q2|B7Z5Q2_HUMAN cDNA FLJ58075, highly similar to Ceruloplasmin (EC 1.16.3.1) OS=Homo sapiens PE=2 SV=1	1	1	0.0106	108821	5.49
$36-6	tr|A8K5A4|A8K5A4_HUMAN cDNA FLJ76826, highly similar to Homo sapiens ceruloplasmin (ferroxidase) (CP), mRNA OS=Homo sapiens PE=2 SV=1	1	1	0.0094	122171	5.46
$36-7	tr|E9PFZ2|E9PFZ2_HUMAN Ceruloplasmin OS=Homo sapiens GN=CP PE=1 SV=1	1	1	0.0106	108819	5.49
	R16009_6_F,12421	R.IYHSHIDAPK.D	1180.61	-0.00181	2	1	30.28	0.147
$37-1	sp|P00540|MOS_HUMAN Proto-oncogene serine/threonine-protein kinase mos OS=Homo sapiens GN=MOS PE=1 SV=1	1	1	0.026	37819.2	9.15
	R16009_6_F,11899	K.LLLGATLPR.A	953.614	0.01059	2	1	24.03	0.0445
$38-1	sp|P02790|HEMO_HUMAN Hemopexin OS=Homo sapiens GN=HPX PE=1 SV=2	1	1	0.013	51675.8	6.55
$38-2	tr|B7Z8Q4|B7Z8Q4_HUMAN cDNA FLJ56652, highly similar to Hemopexin OS=Homo sapiens PE=2 SV=1	1	1	0.0423	15717.7	6.4
$38-3	tr|Q9BS19|Q9BS19_HUMAN HPX protein OS=Homo sapiens GN=HPX PE=1 SV=1	1	1	0.0236	28630	6.45
	R16009_6_F,12808	K.SHKWDR.E	828.411	-0.00162	2	1	21.12	0.76
$39-1	sp|P05109|S10A8_HUMAN Protein S100-A8 OS=Homo sapiens GN=S100A8 PE=1 SV=1	1	1	0.1183	10834.4	6.51
	R16009_6_F,10233	K.LLETECPQYIR.K	1421.71	-0.00342	2	1	35.34	0.164
$40-1	sp|P06727|APOA4_HUMAN Apolipoprotein A-IV OS=Homo sapiens GN=APOA4 PE=1 SV=3	1	1	0.0303	45398.5	5.28
	R16009_6_F,15231	K.KLVPFATELHER.L	1439.8	0.01506	3	1	38.51	0.00738
$41-1	sp|P54284|CACB3_HUMAN Voltage-dependent L-type calcium channel subunit beta-3 OS=Homo sapiens GN=CACNB3 PE=1 SV=1	1	1	0.0248	54531.3	5.93
$41-2	tr|F8VUW8|F8VUW8_HUMAN Voltage-dependent L-type calcium channel subunit beta-3 (Fragment) OS=Homo sapiens GN=CACNB3 PE=1 SV=1	1	1	0.0984	13516.7	9.99
$41-3	tr|Q59GD3|Q59GD3_HUMAN Calcium channel, voltage-dependent, beta 1 subunit isoform 1 variant (Fragment) OS=Homo sapiens PE=2 SV=1	1	1	0.0219	60098.6	5.8
$41-4	tr|Q580I4|Q580I4_HUMAN Putative uncharacterized protein CACNB4 (Fragment) OS=Homo sapiens GN=CACNB4 PE=4 SV=1	1	1	0.0449	30165.5	9.2
$41-5	tr|B7Z4Q4|B7Z4Q4_HUMAN cDNA FLJ56299, highly similar to Voltage-dependent L-type calcium channel subunit beta-1 OS=Homo sapiens PE=2 SV=1	1	1	0.0353	37846.3	9.31
$41-6	tr|H0Y476|H0Y476_HUMAN Voltage-dependent L-type calcium channel subunit beta-4 (Fragment) OS=Homo sapiens GN=CACNB4 PE=1 SV=1	1	1	0.0233	57690.3	9.41
$41-7	tr|B7Z1U5|B7Z1U5_HUMAN cDNA FLJ50461, highly similar to Voltage-dependent L-type calcium channel subunit beta-2 OS=Homo sapiens PE=2 SV=1	1	1	0.0209	64719.3	8.93
$41-8	sp|Q02641|CACB1_HUMAN Voltage-dependent L-type calcium channel subunit beta-1 OS=Homo sapiens GN=CACNB1 PE=2 SV=3	1	1	0.0201	65712.8	6.33
$41-9	tr|F8VNV8|F8VNV8_HUMAN Voltage-dependent L-type calcium channel subunit beta-3 OS=Homo sapiens GN=CACNB3 PE=1 SV=1	1	1	0.0263	51612.9	5.96
$41-10	sp|Q08289|CACB2_HUMAN Voltage-dependent L-type calcium channel subunit beta-2 OS=Homo sapiens GN=CACNB2 PE=1 SV=3	1	1	0.0182	73579.8	8.11
$41-11	sp|O00305|CACB4_HUMAN Voltage-dependent L-type calcium channel subunit beta-4 OS=Homo sapiens GN=CACNB4 PE=1 SV=2	1	1	0.0231	58168.5	9.37
$41-12	tr|A0A087WVX5|A0A087WVX5_HUMAN Voltage-dependent L-type calcium channel subunit beta-2 OS=Homo sapiens GN=CACNB2 PE=1 SV=1	1	1	0.0207	65635.1	8.31
$41-13	tr|B7Z3Y0|B7Z3Y0_HUMAN cDNA FLJ61305, highly similar to Voltage-dependent L-type calcium channel subunit beta-2 OS=Homo sapiens PE=2 SV=1	1	1	0.0188	71354.2	7.78
$41-14	tr|B7Z6N7|B7Z6N7_HUMAN cDNA FLJ52762, highly similar to Homo sapiens calcium channel, voltage-dependent, beta 1 subunit, transcript variant 3, mRNA OS=Homo sapiens PE=2 SV=1	1	1	0.028	47420.4	7.14
$41-15	tr|Q59H42|Q59H42_HUMAN Calcium channel, voltage-dependent, beta 2 subunit isoform 1 variant (Fragment) OS=Homo sapiens PE=2 SV=1	1	1	0.0195	69359.4	8.26
$41-16	tr|A8K5R3|A8K5R3_HUMAN cDNA FLJ75268, highly similar to Human voltage-dependent calcium channel beta-4 subunit mRNA OS=Homo sapiens PE=2 SV=1	1	1	0.0231	58167.5	9.42
$41-17	tr|Q5VVH1|Q5VVH1_HUMAN cDNA FLJ50648, highly similar to Voltage-dependent L-type calcium channel subunit beta-2 OS=Homo sapiens PE=2 SV=1	1	1	0.0196	68836.8	8.63
$41-18	tr|E7EN11|E7EN11_HUMAN Voltage-dependent L-type calcium channel subunit beta-4 OS=Homo sapiens GN=CACNB4 PE=1 SV=1	1	1	0.0254	53157.2	8.93
	R16009_6_F,5632	R.SSIAEVQSEIER.I ! R.SSLAEVQSEIER.I	1347.68	-0.02316	4	1	26.65	0.393
$42-1	sp|P67809|YBOX1_HUMAN Nuclease-sensitive element-binding protein 1 OS=Homo sapiens GN=YBX1 PE=1 SV=3	1	1	0.0463	35923.8	9.87
$42-2	tr|Q05D43|Q05D43_HUMAN YBX1 protein (Fragment) OS=Homo sapiens GN=YBX1 PE=2 SV=1	1	1	0.0562	29504.2	10.09
$42-3	tr|Q2VIK8|Q2VIK8_HUMAN RcNSEP1 (Fragment) OS=Homo sapiens PE=4 SV=1	1	1	0.047	35123	10.01
$42-4	tr|Q6PKI6|Q6PKI6_HUMAN YBX1 protein (Fragment) OS=Homo sapiens GN=YBX1 PE=2 SV=1	1	1	0.0564	29374.1	10.23
$42-5	tr|C9J5V9|C9J5V9_HUMAN Nuclease-sensitive element-binding protein 1 (Fragment) OS=Homo sapiens GN=YBX1 PE=1 SV=1	1	1	0.0694	23597.7	10.26
$42-6	tr|H0Y449|H0Y449_HUMAN Nuclease-sensitive element-binding protein 1 (Fragment) OS=Homo sapiens GN=YBX1 PE=1 SV=1	1	1	0.0401	41904.8	10.44
$42-7	tr|A0JLU4|A0JLU4_HUMAN YBX1 protein (Fragment) OS=Homo sapiens GN=YBX1 PE=2 SV=1	1	1	0.0829	21429.9	10.33
	R16009_6_F,3135	K.NEGSESAPEGQAQQR.R	1587.7	0.00661	2	1	42.45	0.00328
$43-1	sp|Q2TBF2|WSCD2_HUMAN WSC domain-containing protein 2 OS=Homo sapiens GN=WSCD2 PE=2 SV=2	1	1	0.0106	63816	8.99
	R16009_6_F,8872	R.EKEEER.A	819.384	0.00092	2	1	21.74	0.383
$44-1	sp|Q6P158|DHX57_HUMAN Putative ATP-dependent RNA helicase DHX57 OS=Homo sapiens GN=DHX57 PE=1 SV=2	1	1	0.0051	155603	7.83
$44-2	tr|Q8N4U2|Q8N4U2_HUMAN DHX57 protein (Fragment) OS=Homo sapiens GN=DHX57 PE=2 SV=1	1	1	0.0335	23285.5	8.98
	R16009_6_F,4059	K.TSTGAVR.M	691.373	0.00055	2	1	23.51	0.346
$45-1	sp|Q8IYA2|C144C_HUMAN Putative coiled-coil domain-containing protein 144C OS=Homo sapiens GN=CCDC144CP PE=5 SV=3	1	1	0.0057	143110	5.51
$45-2	sp|Q9UPS8|ANR26_HUMAN Ankyrin repeat domain-containing protein 26 OS=Homo sapiens GN=ANKRD26 PE=1 SV=3	1	1	0.0041	196321	5.54
$45-3	tr|C9JT67|C9JT67_HUMAN Coiled-coil domain-containing protein 144A OS=Homo sapiens GN=CCDC144A PE=4 SV=1	1	1	0.0049	165116	5.27
$45-4	sp|A2RUR9|C144A_HUMAN Coiled-coil domain-containing protein 144A OS=Homo sapiens GN=CCDC144A PE=1 SV=1	1	1	0.0049	165123	5.26
$45-5	tr|A1L497|A1L497_HUMAN ANKRD26 protein OS=Homo sapiens GN=ANKRD26 PE=2 SV=1	1	1	0.0041	198210	5.51
$45-6	tr|E7ESJ3|E7ESJ3_HUMAN Ankyrin repeat domain-containing protein 26 OS=Homo sapiens GN=ANKRD26 PE=1 SV=1	1	1	0.0041	198270	5.51
$45-7	tr|B7ZM27|B7ZM27_HUMAN CCDC144A protein OS=Homo sapiens GN=CCDC144A PE=2 SV=1	1	1	0.0049	165107	5.26
	R16009_6_F,11150	K.QESVEER.L	876.406	-0.01555	2	1	27.54	0.11
$46-1	sp|Q8N7P7|YH007_HUMAN Uncharacterized protein FLJ40521 OS=Homo sapiens PE=2 SV=1	1	1	0.0177	48313.6	10.01
	R16009_6_F,5071	R.TTAVSSNR.D ! R.TTAVSSNR.N	835.427	-0.00325	2	1	28.19	0.129
$47-1	sp|Q96GD4|AURKB_HUMAN Aurora kinase B OS=Homo sapiens GN=AURKB PE=1 SV=3	1	1	0.0349	39310.1	9.36
$47-2	tr|B2RC06|B2RC06_HUMAN cDNA, FLJ95791, highly similar to Homo sapiens aurora kinase B (AURKB), mRNA OS=Homo sapiens PE=2 SV=1	1	1	0.0349	39279	9.42
$47-3	tr|J3QLN8|J3QLN8_HUMAN Aurora kinase B (Fragment) OS=Homo sapiens GN=AURKB PE=1 SV=7	1	1	0.0519	26794.8	8.71
$47-4	tr|J3KRF8|J3KRF8_HUMAN Aurora kinase B OS=Homo sapiens GN=AURKB PE=1 SV=1	1	1	0.0976	13510	9.39
$47-5	tr|J3QR41|J3QR41_HUMAN Aurora kinase B (Fragment) OS=Homo sapiens GN=AURKB PE=1 SV=1	1	1	0.0698	20038.9	9
$47-6	tr|J3KTD6|J3KTD6_HUMAN Aurora kinase B (Fragment) OS=Homo sapiens GN=AURKB PE=1 SV=1	1	1	0.0526	26212	9.32
$47-7	tr|J3KRJ2|J3KRJ2_HUMAN Aurora kinase B (Fragment) OS=Homo sapiens GN=AURKB PE=1 SV=7	1	1	0.1714	7762.88	9.99
	R16009_6_F,3285	R.SNVQPTAAPGQK.V	1197.62	0.0095	2	1	25.37	0.576
$48-1	sp|Q99550|MPP9_HUMAN M-phase phosphoprotein 9 OS=Homo sapiens GN=MPHOSPH9 PE=1 SV=4	1	1	0.0059	133023	5.87
$48-2	tr|F5H1U6|F5H1U6_HUMAN M-phase phosphoprotein 9 (Fragment) OS=Homo sapiens GN=MPHOSPH9 PE=1 SV=2	1	1	0.0326	24259	7.16
$48-3	tr|A0A0A0MTP3|A0A0A0MTP3_HUMAN M-phase phosphoprotein 9 OS=Homo sapiens GN=MPHOSPH9 PE=1 SV=1	1	1	0.0061	129312	5.88
$48-4	tr|J3KNE4|J3KNE4_HUMAN M-phase phosphoprotein 9 (Fragment) OS=Homo sapiens GN=MPHOSPH9 PE=1 SV=2	1	1	0.0083	93965.3	5.8
$48-5	tr|U3KQ61|U3KQ61_HUMAN M-phase phosphoprotein 9 (Fragment) OS=Homo sapiens GN=MPHOSPH9 PE=4 SV=1	1	1	0.2333	3384.79	9.51
$48-6	tr|H0YG46|H0YG46_HUMAN M-phase phosphoprotein 9 (Fragment) OS=Homo sapiens GN=MPHOSPH9 PE=1 SV=1	1	1	0.0104	75774.7	7.38
	R16009_6_F,4034	K.NESSPIR.F ! K.NESSPIR.K ! K.NESSPIR.Y	802.405	-0.00149	2	1	24.52	0.228
$49-1	sp|Q9H773|DCTP1_HUMAN dCTP pyrophosphatase 1 OS=Homo sapiens GN=DCTPP1 PE=1 SV=1	1	1	0.0765	18680.6	4.93
	R16009_6_F,3079	R.GDTGGEDTAAPGR.F	1203.52	-0.00908	2	1	48.13	0.00141
$50-1	sp|Q9P267|MBD5_HUMAN Methyl-CpG-binding domain protein 5 OS=Homo sapiens GN=MBD5 PE=1 SV=3	1	1	0.0067	159893	9.17
$50-2	tr|B4E2U1|B4E2U1_HUMAN cDNA FLJ61558, highly similar to Methyl-CpG-binding domain protein 5 OS=Homo sapiens PE=2 SV=1	1	1	0.0092	114706	9.44
$50-3	tr|H7C066|H7C066_HUMAN Methyl-CpG-binding domain protein 5 (Fragment) OS=Homo sapiens GN=MBD5 PE=1 SV=1	1	1	0.0094	111663	9.62
$50-4	tr|A0A0D9SG23|A0A0D9SG23_HUMAN Methyl-CpG-binding domain protein 5 OS=Homo sapiens GN=MBD5 PE=1 SV=1	1	1	0.0092	114778	9.4
$50-5	tr|E9PHH0|E9PHH0_HUMAN Methyl-CpG-binding domain protein 5 OS=Homo sapiens GN=MBD5 PE=1 SV=1	1	1	0.0058	183681	8.94
	R16009_6_F,6066	K.LM*SQQKDALR.K	1205.63	0.01794	2	1	29.76	0.257
$51-1	sp|Q9Y5I4|PCDC2_HUMAN Protocadherin alpha-C2 OS=Homo sapiens GN=PCDHAC2 PE=2 SV=1	1	1	0.0109	109449	5.26
$51-2	tr|Q6P4R2|Q6P4R2_HUMAN Protocadherin alpha subfamily C, 2 OS=Homo sapiens GN=PCDHAC2 PE=2 SV=1	1	1	0.0109	109476	5.26
	R16009_6_F,4413	R.EDSPPGTLVVK.L	1141.61	-0.00551	3	1	24.56	0.891
$52-1	sp|Q9Y6F7|CDY2_HUMAN Testis-specific chromodomain protein Y 2 OS=Homo sapiens GN=CDY2A PE=1 SV=1	1	1	0.0111	60523.5	9.14
$52-2	tr|A8K8L0|A8K8L0_HUMAN cDNA FLJ77185, highly similar to Homo sapiens chromodomain protein, Y-linked, 1 (CDY1), transcript variant 1, mRNA OS=Homo sapiens PE=2 SV=1	1	1	0.0111	60530.4	9.17
$52-3	tr|A0A024R3P0|A0A024R3P0_HUMAN HCG1983452, isoform CRA_a OS=Homo sapiens GN=hCG_1983452 PE=4 SV=1	1	1	0.0212	32056.7	9.85
$52-4	tr|C9JMH9|C9JMH9_HUMAN Testis-specific chromodomain protein Y 2 OS=Homo sapiens GN=CDY2A PE=4 SV=1	1	1	0.0108	62067.4	9.33
$52-5	sp|Q9Y6F8|CDY1_HUMAN Testis-specific chromodomain protein Y 1 OS=Homo sapiens GN=CDY1 PE=1 SV=1	1	1	0.0111	60472.4	9.22
$52-6	tr|A8K8F3|A8K8F3_HUMAN cDNA FLJ76680, highly similar to Homo sapiens chromodomain protein, Y-linked, 1 (CDY1), transcript variant 2, mRNA OS=Homo sapiens PE=2 SV=1	1	1	0.0108	61992.2	9.39
$52-7	tr|A1L473|A1L473_HUMAN Chromodomain protein, Y-linked, 2B OS=Homo sapiens GN=CDY2B PE=2 SV=1	1	1	0.0111	60495.5	9.08
	R16009_6_F,3727	K.TPVTDK.H	660.356	0.00037	2	1	24.84	0.693
$53-1	tr|A0A024QZ98|A0A024QZ98_HUMAN Heterogeneous nuclear ribonucleoprotein A1-like, isoform CRA_b OS=Homo sapiens GN=RP11-78J21.1 PE=4 SV=1	1	1	0.0219	34224.9	9.08
$53-2	tr|B4E3E6|B4E3E6_HUMAN cDNA FLJ58832, highly similar to Heterogeneous nuclear ribonucleoprotein A3 OS=Homo sapiens PE=2 SV=1	1	1	0.0217	34188.8	8.18
$53-3	sp|P22626|ROA2_HUMAN Heterogeneous nuclear ribonucleoproteins A2/B1 OS=Homo sapiens GN=HNRNPA2B1 PE=1 SV=2	1	1	0.0198	37429.2	8.97
$53-4	tr|Q6IPF2|Q6IPF2_HUMAN Heterogeneous nuclear ribonucleoprotein A1 OS=Homo sapiens GN=HNRPA1 PE=2 SV=1	1	1	0.0219	34179.8	9.28
$53-5	tr|F8VTQ5|F8VTQ5_HUMAN Heterogeneous nuclear ribonucleoprotein A1 (Fragment) OS=Homo sapiens GN=HNRNPA1 PE=1 SV=1	1	1	0.0483	16536.3	6.16
$53-6	tr|F8VYN5|F8VYN5_HUMAN Heterogeneous nuclear ribonucleoprotein A1 (Fragment) OS=Homo sapiens GN=HNRNPA1 PE=1 SV=1	1	1	0.0619	12897.3	6.98
$53-7	tr|A0A024RC46|A0A024RC46_HUMAN HCG2020860, isoform CRA_b OS=Homo sapiens GN=hCG_2020860 PE=4 SV=1	1	1	0.0219	34222.9	9.23
$53-8	tr|F8VZ49|F8VZ49_HUMAN Heterogeneous nuclear ribonucleoprotein A1 (Fragment) OS=Homo sapiens GN=HNRNPA1 PE=1 SV=1	1	1	0.0303	25686.6	8.39
$53-9	tr|Q9BSM5|Q9BSM5_HUMAN Putative uncharacterized protein (Fragment) OS=Homo sapiens PE=2 SV=1	1	1	0.0235	31752	9.21
$53-10	tr|A0A087WUI2|A0A087WUI2_HUMAN Heterogeneous nuclear ribonucleoproteins A2/B1 OS=Homo sapiens GN=HNRNPA2B1 PE=1 SV=1	1	1	0.0268	29835.5	4.91
$53-11	tr|A0A024RA28|A0A024RA28_HUMAN Heterogeneous nuclear ribonucleoprotein A2/B1, isoform CRA_d OS=Homo sapiens GN=HNRPA2B1 PE=4 SV=1	1	1	0.0233	31162.1	9.14
$53-12	sp|Q13151|ROA0_HUMAN Heterogeneous nuclear ribonucleoprotein A0 OS=Homo sapiens GN=HNRNPA0 PE=1 SV=1	1	1	0.023	30840.2	9.34
$53-13	tr|I6L957|I6L957_HUMAN HNRNPA2B1 protein OS=Homo sapiens GN=HNRNPA2B1 PE=2 SV=1	1	1	0.0281	28411.8	4.79
$53-14	tr|Q0VAC0|Q0VAC0_HUMAN Heterogeneous nuclear ribonucleoprotein A1 OS=Homo sapiens GN=HNRPA1 PE=2 SV=1	1	1	0.0219	34151.8	9.27
$53-15	tr|B4DDB6|B4DDB6_HUMAN Heterogeneous nuclear ribonucleoprotein A3, isoform CRA_a OS=Homo sapiens GN=HNRPA3 PE=2 SV=1	1	1	0.0197	37028.6	8.46
$53-16	tr|A0A024RB53|A0A024RB53_HUMAN Heterogeneous nuclear ribonucleoprotein A1, isoform CRA_a OS=Homo sapiens GN=HNRPA1 PE=4 SV=1	1	1	0.0219	34195.8	9.27
$53-17	tr|F8W6I7|F8W6I7_HUMAN Heterogeneous nuclear ribonucleoprotein A1 OS=Homo sapiens GN=HNRNPA1 PE=1 SV=2	1	1	0.0228	33154.8	9.18
$53-18	tr|A0A024RAZ7|A0A024RAZ7_HUMAN Heterogeneous nuclear ribonucleoprotein A1, isoform CRA_b OS=Homo sapiens GN=HNRPA1 PE=4 SV=1	1	1	0.0188	38746.2	9.17
$53-19	sp|P51991|ROA3_HUMAN Heterogeneous nuclear ribonucleoprotein A3 OS=Homo sapiens GN=HNRNPA3 PE=1 SV=2	1	1	0.0185	39594.5	9.1
$53-20	sp|P09651|ROA1_HUMAN Heterogeneous nuclear ribonucleoprotein A1 OS=Homo sapiens GN=HNRNPA1 PE=1 SV=5	1	1	0.0188	38746.2	9.17
$53-21	sp|Q32P51|RA1L2_HUMAN Heterogeneous nuclear ribonucleoprotein A1-like 2 OS=Homo sapiens GN=HNRNPA1L2 PE=2 SV=2	1	1	0.0219	34224.9	9.08
	R16009_6_F,10798	K.IFVGGIK.E ! K.LFVGGIK.E ! K.LFVGGLK.G	733.461	0.00797	2	1	27.71	0.136
$54-1	tr|A0A024R464|A0A024R464_HUMAN Ankyrin repeat and zinc finger domain containing 1, isoform CRA_b OS=Homo sapiens GN=ANKZF1 PE=4 SV=1	1	1	0.011	80925.8	8.69
$54-2	tr|B8ZZS4|B8ZZS4_HUMAN Ankyrin repeat and zinc finger domain-containing protein 1 OS=Homo sapiens GN=ANKZF1 PE=1 SV=1	1	1	0.0155	57572.1	9.59
$54-3	sp|Q9H8Y5|ANKZ1_HUMAN Ankyrin repeat and zinc finger domain-containing protein 1 OS=Homo sapiens GN=ANKZF1 PE=1 SV=1	1	1	0.011	80925.8	8.69
	R16009_6_F,10223	R.AGDVGVLK.L	758.441	-0.01204	2	1	22.66	0.828
$55-1	tr|A0A087WX78|A0A087WX78_HUMAN RNA polymerase II transcription factor SIII subunit A3-like-1 (Fragment) OS=Homo sapiens GN=TCEB3CL PE=4 SV=2	1	1	0.0173	43865.4	9.38
$55-2	tr|B2RC86|B2RC86_HUMAN cDNA, FLJ95902, highly similar to Homo sapiens transcription elongation factor B polypeptide 3B(elongin A2) (TCEB3B), mRNA OS=Homo sapiens PE=2 SV=1	1	1	0.0093	83950.9	9.75
$55-3	tr|A0A087WVK4|A0A087WVK4_HUMAN RNA polymerase II transcription factor SIII subunit A2 OS=Homo sapiens GN=TCEB3B PE=4 SV=1	1	1	0.0128	60680.5	10.08
$55-4	tr|Q3SY90|Q3SY90_HUMAN Transcription elongation factor B polypeptide 3B (Elongin A2) OS=Homo sapiens GN=TCEB3B PE=2 SV=1	1	1	0.0093	83867.8	9.73
$55-5	sp|Q8NG57|ELOA3_HUMAN RNA polymerase II transcription factor SIII subunit A3 OS=Homo sapiens GN=TCEB3C PE=1 SV=2	1	1	0.0128	59743.3	9.86
$55-6	sp|Q3SY89|EA3L1_HUMAN RNA polymerase II transcription factor SIII subunit A3-like-1 OS=Homo sapiens GN=TCEB3CL PE=2 SV=1	1	1	0.0128	59757.3	9.86
$55-7	sp|Q8IYF1|ELOA2_HUMAN RNA polymerase II transcription factor SIII subunit A2 OS=Homo sapiens GN=TCEB3B PE=1 SV=2	1	1	0.0093	83919.9	9.76
$55-8	sp|A6NLF2|EA3L2_HUMAN RNA polymerase II transcription factor SIII subunit A3-like-2 OS=Homo sapiens GN=TCEB3CL2 PE=3 SV=1	1	1	0.0128	59771.4	9.86
$55-9	tr|A0A0B4J2C8|A0A0B4J2C8_HUMAN Protein LOC105369241 OS=Homo sapiens GN=LOC105369241 PE=4 SV=1	1	1	0.0128	59759.4	9.83
	R16009_6_F,5914	K.VAPLMAK.A	729.433	1e-05	2	1	22.32	1.1
$56-1	tr|A0A089G3J8|A0A089G3J8_HUMAN CC chemokine receptor 5 OS=Homo sapiens GN=CCR5 PE=3 SV=1	1	1	0.0398	40551.6	9.21
$56-2	tr|A0A089H989|A0A089H989_HUMAN CC chemokine receptor 5 OS=Homo sapiens GN=CCR5 PE=3 SV=1	1	1	0.0398	40457.5	9.27
	R16009_6_F,7836	R.YLAVVHAVFALKVR.T ! R.YLAVVHAVFALKXR.T	1585.96	0.01951	4	1	23.05	0.475
$57-1	tr|A0A0G2JN52|A0A0G2JN52_HUMAN Serine/threonine-protein phosphatase 2A regulatory subunit B'' subunit beta OS=Homo sapiens GN=PPP2R3B PE=1 SV=1	1	1	0.0209	64930.9	5.01
$57-2	tr|Q96FD8|Q96FD8_HUMAN PPP2R3B protein (Fragment) OS=Homo sapiens GN=PPP2R3B PE=2 SV=2	1	1	0.0471	29417.7	4.36
$57-3	tr|A0A0G2JNR6|A0A0G2JNR6_HUMAN Serine/threonine-protein phosphatase 2A regulatory subunit B'' subunit beta OS=Homo sapiens GN=PPP2R3B PE=1 SV=1	1	1	0.0209	65088.1	5.01
$57-4	tr|Q9UHL2|Q9UHL2_HUMAN NY-REN-8 antigen (Fragment) OS=Homo sapiens PE=2 SV=1	1	1	0.0472	29342.6	4.36
$57-5	sp|Q9Y5P8|P2R3B_HUMAN Serine/threonine-protein phosphatase 2A regulatory subunit B'' subunit beta OS=Homo sapiens GN=PPP2R3B PE=1 SV=2	1	1	0.0209	65060	5.01
	R16009_6_F,3737	K.M*IDRIFSGAVTR.G	1381.73	-0.01253	4	1	31.04	0.172
$58-1	tr|A0A0J9YXB8|A0A0J9YXB8_HUMAN Prosaposin (Fragment) OS=Homo sapiens GN=PSAP PE=1 SV=1	1	1	0.0838	18744.7	4.79
	R16009_6_F,8175	-.XCIQMVTDIQTAVR.T	1633.84	-0.01813	4	1	20.81	2.29
$59-1	tr|A0A0S2Z633|A0A0S2Z633_HUMAN Zinc finger protein 688 isoform 1 (Fragment) OS=Homo sapiens GN=ZNF688 PE=2 SV=1	1	1	0.0217	30574.5	9.42
$59-2	tr|H3BR26|H3BR26_HUMAN Zinc finger protein 688 (Fragment) OS=Homo sapiens GN=ZNF688 PE=1 SV=8	1	1	0.042	15286	6.84
$59-3	sp|Q92556|ELMO1_HUMAN Engulfment and cell motility protein 1 OS=Homo sapiens GN=ELMO1 PE=1 SV=2	1	1	0.0069	83828.5	5.89
$59-4	tr|H3BTK8|H3BTK8_HUMAN Zinc finger protein 688 OS=Homo sapiens GN=ZNF688 PE=1 SV=1	1	1	0.0545	12017.5	6.83
$59-5	tr|A0A024QZB6|A0A024QZB6_HUMAN Zinc finger protein 688, isoform CRA_b OS=Homo sapiens GN=ZNF688 PE=4 SV=1	1	1	0.0302	22243.9	9.49
$59-6	sp|Q9UPU3|SORC3_HUMAN VPS10 domain-containing receptor SorCS3 OS=Homo sapiens GN=SORCS3 PE=2 SV=2	1	1	0.0049	135753	6.14
$59-7	sp|P0C7X2|ZN688_HUMAN Zinc finger protein 688 OS=Homo sapiens GN=ZNF688 PE=2 SV=1	1	1	0.0217	30574.5	9.42
$59-8	tr|Q17R88|Q17R88_HUMAN Sortilin-related VPS10 domain containing receptor 3 OS=Homo sapiens GN=SORCS3 PE=2 SV=1	1	1	0.0049	135783	6.14
$59-9	tr|A4D1X5|A4D1X5_HUMAN Engulfment and cell motility 1 (Ced-12 homolog, C. elegans) OS=Homo sapiens GN=ELMO1 PE=2 SV=1	1	1	0.0069	83828.5	5.89
$59-10	sp|Q99999|G3ST1_HUMAN Galactosylceramide sulfotransferase OS=Homo sapiens GN=GAL3ST1 PE=1 SV=1	1	1	0.0118	48763.6	8.84
$59-11	tr|B4DJV6|B4DJV6_HUMAN cDNA FLJ54007, highly similar to Engulfment and cell motility protein 1(CED-12 homolog) OS=Homo sapiens PE=2 SV=1	1	1	0.0079	73012.4	5.82
$59-12	tr|B2R7S4|B2R7S4_HUMAN cDNA, FLJ93581, highly similar to Homo sapiens galactose-3-O-sulfotransferase 1 (GAL3ST1), mRNA OS=Homo sapiens PE=2 SV=1	1	1	0.0118	48747.5	8.84
$59-13	tr|A0A024R1D7|A0A024R1D7_HUMAN Galactose-3-O-sulfotransferase 1, isoform CRA_a OS=Homo sapiens GN=GAL3ST1 PE=4 SV=1	1	1	0.0118	48763.6	8.84
	R16009_6_F,7269	K.LGGARR.S ! R.LGGARR.G ! K.LNARR.R ! K.LNARR.D	629.384	0.00963	2	1	22.07	0.327
$60-1	tr|A3R0T7|A3R0T7_HUMAN Liver histone H1e OS=Homo sapiens PE=2 SV=1	1	1	0.0548	21879	11.03
$60-2	tr|A3R0T8|A3R0T8_HUMAN Histone 1, H1e OS=Homo sapiens GN=HIST1H1E PE=2 SV=1	1	1	0.0548	21865	11.03
$60-3	tr|Q4VB24|Q4VB24_HUMAN Histone cluster 1, H1e OS=Homo sapiens GN=HIST1H1E PE=2 SV=1	1	1	0.0548	21893	11.03
$60-4	tr|B2R984|B2R984_HUMAN cDNA, FLJ94268, highly similar to Homo sapiens histone 1, H1e (HIST1H1E), mRNA OS=Homo sapiens PE=2 SV=1	1	1	0.0548	21893	11.03
$60-5	sp|P10412|H14_HUMAN Histone H1.4 OS=Homo sapiens GN=HIST1H1E PE=1 SV=2	1	1	0.0548	21865	11.03
$60-6	sp|P16402|H13_HUMAN Histone H1.3 OS=Homo sapiens GN=HIST1H1D PE=1 SV=2	1	1	0.0543	22349.6	11.02
$60-7	sp|P16403|H12_HUMAN Histone H1.2 OS=Homo sapiens GN=HIST1H1C PE=1 SV=2	1	1	0.0563	21364.5	10.94
	R16009_6_F,10462	K.ASGPPVSELITK.A ! K.ASGPPVSELITK.V	1198.67	-0.00064	2	1	39.14	0.00826
$61-1	tr|A6PVK7|A6PVK7_HUMAN Uncharacterized protein C9orf84 OS=Homo sapiens GN=C9orf84 PE=4 SV=1	1	1	0.0088	157100	5.35
$61-2	sp|Q5VXU9|CI084_HUMAN Uncharacterized protein C9orf84 OS=Homo sapiens GN=C9orf84 PE=2 SV=1	1	1	0.0083	165200	5.1
	R16009_6_F,9168	R.KHLPTLPTLLSR.L	1375.84	0.02381	4	1	28.05	0.187
$62-1	tr|A7E2A5|A7E2A5_HUMAN ARAP2 protein (Fragment) OS=Homo sapiens GN=ARAP2 PE=2 SV=1	1	1	0.0049	185477	7.08
$62-2	sp|Q8WZ64|ARAP2_HUMAN Arf-GAP with Rho-GAP domain, ANK repeat and PH domain-containing protein 2 OS=Homo sapiens GN=ARAP2 PE=1 SV=3	1	1	0.0047	193450	7.11
	R16009_6_F,6725	R.SLGPKDSK.V	831.457	0.0002	2	1	20.31	1.1
$63-1	tr|A8K3T2|A8K3T2_HUMAN cDNA FLJ77961, highly similar to Homo sapiens occludin (OCLN), mRNA OS=Homo sapiens PE=2 SV=1	1	1	0.0153	59135.1	5.77
$63-2	tr|A0A0G2JMZ8|A0A0G2JMZ8_HUMAN Occludin OS=Homo sapiens GN=OCLN PE=1 SV=1	1	1	0.0153	59129	5.66
$63-3	sp|Q16625|OCLN_HUMAN Occludin OS=Homo sapiens GN=OCLN PE=1 SV=1	1	1	0.0153	59143.1	5.77
	R16009_6_F,3486	K.KM*VGDYDR.Q	999.456	0.0084	2	1	25.3	0.076
$64-1	tr|B4DMU8|B4DMU8_HUMAN cDNA FLJ53063, highly similar to Tubulin beta-7 chain OS=Homo sapiens PE=2 SV=1	1	1	0.0379	35920.2	4.83
$64-2	tr|Q6P602|Q6P602_HUMAN TUBB protein OS=Homo sapiens GN=TUBB PE=1 SV=1	1	1	0.0968	14416.8	4.23
$64-3	tr|Q96HX0|Q96HX0_HUMAN TUBB2C protein (Fragment) OS=Homo sapiens GN=TUBB2C PE=2 SV=1	1	1	0.0529	25875	4.95
$64-4	tr|Q8IWP6|Q8IWP6_HUMAN Class IVb beta tubulin OS=Homo sapiens PE=2 SV=1	1	1	0.027	49752.4	4.82
$64-5	tr|Q8IZ29|Q8IZ29_HUMAN Tubulin, beta 2C OS=Homo sapiens GN=TUBB2C PE=2 SV=1	1	1	0.027	49839.5	4.83
$64-6	tr|Q1KSF8|Q1KSF8_HUMAN XTP3TPA-transactivated protein 1 OS=Homo sapiens GN=XTP3TPATP1 PE=2 SV=1	1	1	0.0577	23625.9	6.42
$64-7	tr|Q96B85|Q96B85_HUMAN TUBB protein (Fragment) OS=Homo sapiens GN=TUBB PE=2 SV=1	1	1	0.0451	30359	4.77
$64-8	tr|Q8N6N5|Q8N6N5_HUMAN Tubulin, beta 2C OS=Homo sapiens GN=TUBB2C PE=2 SV=1	1	1	0.027	49807.4	4.76
$64-9	tr|B7ZAK1|B7ZAK1_HUMAN cDNA, FLJ79215, highly similar to Tubulin beta-7 chain OS=Homo sapiens PE=2 SV=1	1	1	0.0323	41681.5	4.81
$64-10	tr|B4E052|B4E052_HUMAN cDNA FLJ52378, highly similar to Tubulin beta-7 chain OS=Homo sapiens PE=2 SV=1	1	1	0.034	39683.3	4.87
$64-11	tr|A4UCT2|A4UCT2_HUMAN Tubulin beta 2C (Fragment) OS=Homo sapiens PE=2 SV=1	1	1	0.1364	9659.1	9.1
$64-12	tr|Q9BUU9|Q9BUU9_HUMAN TUBB protein (Fragment) OS=Homo sapiens GN=TUBB PE=2 SV=1	1	1	0.0353	38314.8	4.75
$64-13	tr|B4DXZ5|B4DXZ5_HUMAN cDNA FLJ52029, highly similar to Tubulin beta-7 chain OS=Homo sapiens PE=2 SV=1	1	1	0.0443	30692.3	4.93
$64-14	tr|Q5ST81|Q5ST81_HUMAN Tubulin beta chain OS=Homo sapiens GN=TUBB PE=1 SV=1	1	1	0.0323	41741.6	4.81
$64-15	tr|A0A024QZU2|A0A024QZU2_HUMAN Tubulin, beta 2B, isoform CRA_b OS=Homo sapiens GN=TUBB2B PE=3 SV=1	1	1	0.0322	41939.8	4.8
$64-16	tr|Q9UGA2|Q9UGA2_HUMAN Putative uncharacterized protein DKFZp566F223 (Fragment) OS=Homo sapiens GN=DKFZp566F223 PE=2 SV=1	1	1	0.0369	36815.2	4.85
$64-17	tr|Q5JP53|Q5JP53_HUMAN Tubulin beta chain OS=Homo sapiens GN=TUBB PE=1 SV=1	1	1	0.0282	47766.1	4.7
$64-18	tr|B7ZAF0|B7ZAF0_HUMAN cDNA, FLJ79164, highly similar to Tubulin beta-7 chain OS=Homo sapiens PE=2 SV=1	1	1	0.0289	46565.9	4.83
$64-19	tr|B4DY90|B4DY90_HUMAN cDNA FLJ56903, highly similar to Tubulin beta-7 chain OS=Homo sapiens PE=2 SV=1	1	1	0.0259	52047.8	4.79
$64-20	tr|B4DMJ5|B4DMJ5_HUMAN cDNA FLJ53012, highly similar to Tubulin beta-7 chain OS=Homo sapiens PE=2 SV=1	1	1	0.0496	27306.8	4.41
$64-21	tr|O43209|O43209_HUMAN Homo sapiens clone 23678 (Fragment) OS=Homo sapiens PE=2 SV=1	1	1	0.0351	38570.1	4.74
$64-22	tr|Q6LC01|Q6LC01_HUMAN MRNA encoding beta-tubulin. (from clone D-beta-1) (Fragment) OS=Homo sapiens PE=2 SV=1	1	1	0.0275	48879.3	4.71
$64-23	tr|B3KML9|B3KML9_HUMAN cDNA FLJ11352 fis, clone HEMBA1000020, highly similar to Tubulin beta-2C chain OS=Homo sapiens PE=2 SV=1	1	1	0.0302	44601.8	4.84
$64-24	tr|B2R6L0|B2R6L0_HUMAN cDNA, FLJ93005, highly similar to Homo sapiens tubulin, beta polypeptide (TUBB), mRNA OS=Homo sapiens PE=2 SV=1	1	1	0.027	49896.4	4.78
$64-25	tr|B4DQN9|B4DQN9_HUMAN cDNA FLJ50617, highly similar to Tubulin beta-7 chain OS=Homo sapiens PE=2 SV=1	1	1	0.0323	41723.6	4.81
$64-26	tr|B7Z4N1|B7Z4N1_HUMAN cDNA FLJ53906, highly similar to Tubulin beta chain OS=Homo sapiens PE=2 SV=1	1	1	0.0339	39894.5	4.86
$64-27	tr|Q5SU16|Q5SU16_HUMAN Beta 5-tubulin OS=Homo sapiens GN=TUBB PE=2 SV=1	1	1	0.027	49670.3	4.78
$64-28	sp|Q13885|TBB2A_HUMAN Tubulin beta-2A chain OS=Homo sapiens GN=TUBB2A PE=1 SV=1	1	1	0.027	49906.4	4.78
$64-29	sp|Q9BVA1|TBB2B_HUMAN Tubulin beta-2B chain OS=Homo sapiens GN=TUBB2B PE=1 SV=1	1	1	0.027	49952.5	4.78
$64-30	sp|P07437|TBB5_HUMAN Tubulin beta chain OS=Homo sapiens GN=TUBB PE=1 SV=2	1	1	0.027	49670.3	4.78
$64-31	sp|P68371|TBB4B_HUMAN Tubulin beta-4B chain OS=Homo sapiens GN=TUBB4B PE=1 SV=1	1	1	0.027	49830.5	4.79
	R16009_6_F,8991	K.EVDEQMLNVQNK.N ! K.EVDEQMLNVQNK.S	1446.69	-0.00343	2	1	20.26	1.19
$65-1	tr|B4DTZ7|B4DTZ7_HUMAN cDNA FLJ57146, highly similar to Homo sapiens LMBR1 domain containing 2 (LMBRD2), mRNA OS=Homo sapiens PE=2 SV=1	1	1	0.0187	69333.6	6.72
$65-2	sp|Q68DH5|LMBD2_HUMAN LMBR1 domain-containing protein 2 OS=Homo sapiens GN=LMBRD2 PE=2 SV=1	1	1	0.0158	81171.3	7.25
	R16009_6_F,13577	K.CPTEYQEKMGR.N	1398.61	0.0213	2	1	21.62	0.135
$66-1	tr|B4DWD9|B4DWD9_HUMAN cDNA FLJ60184, highly similar to Homo sapiens dynein 2 light intermediate chain (D2LIC), transcript variant 1, mRNA OS=Homo sapiens PE=2 SV=1	1	1	0.0222	25791.5	8.85
$66-2	sp|Q8TCX1|DC2L1_HUMAN Cytoplasmic dynein 2 light intermediate chain 1 OS=Homo sapiens GN=DYNC2LI1 PE=1 SV=1	1	1	0.0142	39624.2	7.1
$66-3	tr|H7BYC8|H7BYC8_HUMAN Cytoplasmic dynein 2 light intermediate chain 1 (Fragment) OS=Homo sapiens GN=DYNC2LI1 PE=1 SV=1	1	1	0.0157	35500.6	7.83
	R16009_6_F,8609	K.LFPPK.S	601.371	-0.00192	2	1	21.97	1.27
$67-1	tr|B4E2D3|B4E2D3_HUMAN cDNA FLJ54237, highly similar to Nucleoporin 50 kDa OS=Homo sapiens PE=2 SV=1	1	1	0.055	23587.5	5.58
$67-2	sp|Q9UKX7|NUP50_HUMAN Nuclear pore complex protein Nup50 OS=Homo sapiens GN=NUP50 PE=1 SV=2	1	1	0.0256	50143.6	6.64
$67-3	tr|A0A024R4X7|A0A024R4X7_HUMAN HCG1989366, isoform CRA_a OS=Homo sapiens GN=hCG_1989366 PE=4 SV=1	1	1	0.0256	50143.6	6.64
	R16009_6_F,3155	K.GGDEEENDEPPK.V	1315.53	-0.0043	2	1	41	0.001
$68-1	tr|B4E3F0|B4E3F0_HUMAN cDNA FLJ61572, highly similar to Homo sapiens myotubularin related protein 11 (MTMR11), mRNA OS=Homo sapiens PE=2 SV=1	1	1	0.0866	28205.5	9.12
$68-2	sp|A4FU01|MTMRB_HUMAN Myotubularin-related protein 11 OS=Homo sapiens GN=MTMR11 PE=2 SV=2	1	1	0.031	79544.4	6.59
	R16009_6_F,16090	R.ALCLPDSSVAEDKWLSALEGTR.W	2418.2	0.02148	3	1	22.65	1.41
$69-1	tr|B7Z2Y1|B7Z2Y1_HUMAN cDNA FLJ61264 OS=Homo sapiens PE=2 SV=1	1	1	0.0133	51252.2	8.73
$69-2	tr|A0A087WZD4|A0A087WZD4_HUMAN Uncharacterized protein C18orf8 OS=Homo sapiens GN=C18orf8 PE=1 SV=1	1	1	0.0107	63672.3	8.75
$69-3	tr|K7ENL9|K7ENL9_HUMAN Uncharacterized protein C18orf8 OS=Homo sapiens GN=C18orf8 PE=1 SV=1	1	1	0.0099	69388.6	8.69
$69-4	tr|B7Z201|B7Z201_HUMAN cDNA FLJ61224 OS=Homo sapiens PE=2 SV=1	1	1	0.012	56938.5	8.65
$69-5	sp|Q96DM3|MIC1_HUMAN Uncharacterized protein C18orf8 OS=Homo sapiens GN=C18orf8 PE=2 SV=2	1	1	0.0091	74973.8	7.89
$69-6	tr|K7EIS6|K7EIS6_HUMAN Uncharacterized protein C18orf8 OS=Homo sapiens GN=C18orf8 PE=1 SV=1	1	1	0.018	37596.8	7.13
$69-7	tr|B7Z3Q1|B7Z3Q1_HUMAN cDNA FLJ55638 OS=Homo sapiens PE=2 SV=1	1	1	0.0099	69343.7	8.77
	R16009_6_F,13264	K.KM*HILK.L	785.47	-0.00254	2	1	24.52	0.325
$70-1	tr|C9J423|C9J423_HUMAN Zinc finger and SCAN domain-containing protein 31 (Fragment) OS=Homo sapiens GN=ZSCAN31 PE=1 SV=1	1	1	0.0293	23782.5	8.85
$70-2	tr|C9JUE1|C9JUE1_HUMAN Zinc finger and SCAN domain-containing protein 31 (Fragment) OS=Homo sapiens GN=ZSCAN31 PE=1 SV=1	1	1	0.0577	12164.4	6.59
$70-3	tr|Q8N3P9|Q8N3P9_HUMAN Putative uncharacterized protein DKFZp313M0722 OS=Homo sapiens GN=DKFZp313M0722 PE=2 SV=1	1	1	0.0243	28739.2	9.23
$70-4	tr|Q8NDG0|Q8NDG0_HUMAN Putative uncharacterized protein DKFZp434E1410 (Fragment) OS=Homo sapiens GN=DKFZp434E1410 PE=2 SV=1	1	1	0.0138	56990.1	10.14
	R16009_6_F,7485	K.MVTAGIR.S ! -.MVTQLR.Y	747.418	0.00544	2	1	23.85	2.03
$71-1	tr|C9JD37|C9JD37_HUMAN Growth factor receptor-bound protein 14 (Fragment) OS=Homo sapiens GN=GRB14 PE=1 SV=8	1	1	0.024	47582.8	9.19
	R16009_6_F,12219	R.LIIQQGLVDG.-	1055.61	-0.01232	2	1	26.82	0.0612
$72-1	tr|G5E933|G5E933_HUMAN Myotubularin-related protein 5 OS=Homo sapiens GN=SBF1 PE=1 SV=1	1	1	0.0059	208441	6.46
$72-2	tr|H0Y5W8|H0Y5W8_HUMAN Myotubularin-related protein 5 (Fragment) OS=Homo sapiens GN=SBF1 PE=1 SV=1	1	1	0.0265	47740.8	6.11
$72-3	tr|Q6PGN5|Q6PGN5_HUMAN SBF1 protein (Fragment) OS=Homo sapiens GN=SBF1 PE=2 SV=1	1	1	0.0266	47768.8	6.11
$72-4	sp|O95248|MTMR5_HUMAN Myotubularin-related protein 5 OS=Homo sapiens GN=SBF1 PE=1 SV=3	1	1	0.0059	208313	6.46
$72-5	tr|A0A024R4Z9|A0A024R4Z9_HUMAN SET binding factor 1, isoform CRA_a OS=Homo sapiens GN=SBF1 PE=3 SV=1	1	1	0.0058	211046	6.69
$72-6	tr|Q86TK5|Q86TK5_HUMAN SBF1 protein (Fragment) OS=Homo sapiens GN=SBF1 PE=2 SV=2	1	1	0.0275	45818.6	6
	R16009_6_F,3323	R.SVWEYVDRLSK.R	1381.71	-0.02715	4	1	35.86	0.0567
$73-1	tr|H0Y8F1|H0Y8F1_HUMAN Inactive tyrosine-protein kinase 7 (Fragment) OS=Homo sapiens GN=PTK7 PE=1 SV=1	1	1	0.0192	40934.2	6.65
$73-2	tr|B4DR14|B4DR14_HUMAN cDNA FLJ58606, highly similar to Zinc finger SWIM domain-containing protein 4 OS=Homo sapiens PE=2 SV=1	1	1	0.0073	91669.2	7.82
	R16009_6_F,8272	-.MFSKVR.E ! -.XEHAGVR.L	767.423	0.0087	2	1	24.83	0.16
$74-1	tr|H0YB04|H0YB04_HUMAN Serine/threonine-protein phosphatase (Fragment) OS=Homo sapiens GN=PPP3CC PE=1 SV=1	1	1	0.0297	23329.1	5.56
$74-2	tr|G3V111|G3V111_HUMAN Serine/threonine-protein phosphatase OS=Homo sapiens GN=PPP3CC PE=1 SV=1	1	1	0.0184	37451.4	6.08
$74-3	sp|P48454|PP2BC_HUMAN Serine/threonine-protein phosphatase 2B catalytic subunit gamma isoform OS=Homo sapiens GN=PPP3CC PE=1 SV=3	1	1	0.0117	58128.7	6.51
	R16009_6_F,9027	K.QECRIK.Y	833.43	-0.00295	2	1	21.53	2.22
$75-1	tr|H0YEU2|H0YEU2_HUMAN 40S ribosomal protein S3 (Fragment) OS=Homo sapiens GN=RPS3 PE=1 SV=1	1	1	0.076	18560.5	8.54
$75-2	tr|E9PPU1|E9PPU1_HUMAN 40S ribosomal protein S3 OS=Homo sapiens GN=RPS3 PE=1 SV=1	1	1	0.0823	17407.1	9.48
$75-3	tr|Q9NQS8|Q9NQS8_HUMAN Ribosomal protein S3 (Fragment) OS=Homo sapiens GN=RPS3 PE=3 SV=1	1	1	0.0823	17110.1	9.62
$75-4	tr|Q53G83|Q53G83_HUMAN Ribosomal protein S3 variant (Fragment) OS=Homo sapiens PE=2 SV=1	1	1	0.0535	26688.9	9.55
$75-5	sp|P23396|RS3_HUMAN 40S ribosomal protein S3 OS=Homo sapiens GN=RPS3 PE=1 SV=2	1	1	0.0535	26688	9.68
$75-6	tr|E9PSF4|E9PSF4_HUMAN 40S ribosomal protein S3 OS=Homo sapiens GN=RPS3 PE=1 SV=1	1	1	0.1262	11172	9.34
$75-7	tr|E9PL09|E9PL09_HUMAN 40S ribosomal protein S3 OS=Homo sapiens GN=RPS3 PE=1 SV=1	1	1	0.0563	25370.5	9.73
	R16009_6_F,9978	K.DEILPTTPISEQK.G	1470.77	-0.00413	2	1	32.36	0.0727
$76-1	tr|H7C0Q4|H7C0Q4_HUMAN EH domain-binding protein 1 (Fragment) OS=Homo sapiens GN=EHBP1 PE=1 SV=1	1	1	0.1	12538.8	9.1
$76-2	tr|H7BZ98|H7BZ98_HUMAN EH domain-binding protein 1 (Fragment) OS=Homo sapiens GN=EHBP1 PE=1 SV=1	1	1	0.0493	25234.5	5
$76-3	tr|A8K930|A8K930_HUMAN cDNA FLJ75500, highly similar to Homo sapiens EH domain binding protein 1, mRNA OS=Homo sapiens PE=2 SV=1	1	1	0.0095	132287	5.65
$76-4	sp|Q8NDI1|EHBP1_HUMAN EH domain-binding protein 1 OS=Homo sapiens GN=EHBP1 PE=1 SV=3	1	1	0.0089	140016	5.24
$76-5	tr|A0A140VK17|A0A140VK17_HUMAN EH domain binding protein 1, isoform CRA_a OS=Homo sapiens GN=EHBP1 PE=2 SV=1	1	1	0.0092	136236	5.31
$76-6	tr|H7C1E6|H7C1E6_HUMAN EH domain-binding protein 1 (Fragment) OS=Homo sapiens GN=EHBP1 PE=1 SV=1	1	1	0.0714	17350.8	5.26
	R16009_6_F,9601	R.QLIAEARSGVK.M	1171.68	0.00387	3	1	20.44	1.37
$77-1	tr|I3L308|I3L308_HUMAN Rab effector Noc2 (Fragment) OS=Homo sapiens GN=RPH3AL PE=1 SV=1	1	1	0.0249	23059.3	9.41
$77-2	tr|I3L2I9|I3L2I9_HUMAN Rab effector Noc2 (Fragment) OS=Homo sapiens GN=RPH3AL PE=1 SV=7	1	1	0.0336	17129.6	9.67
$77-3	tr|I3L349|I3L349_HUMAN Rab effector Noc2 (Fragment) OS=Homo sapiens GN=RPH3AL PE=1 SV=1	1	1	0.0455	12465.1	8.61
$77-4	tr|I3L2X0|I3L2X0_HUMAN Rab effector Noc2 (Fragment) OS=Homo sapiens GN=RPH3AL PE=1 SV=1	1	1	0.0345	16491	9.21
$77-5	sp|Q9UNE2|RPH3L_HUMAN Rab effector Noc2 OS=Homo sapiens GN=RPH3AL PE=1 SV=1	1	1	0.0159	34463.6	9.23
$77-6	tr|I3L2G8|I3L2G8_HUMAN Rab effector Noc2 (Fragment) OS=Homo sapiens GN=RPH3AL PE=1 SV=1	1	1	0.0318	18077.8	9.18
$77-7	tr|A0A0J9YX72|A0A0J9YX72_HUMAN Rab effector Noc2 (Fragment) OS=Homo sapiens GN=RPH3AL PE=1 SV=1	1	1	0.0342	16620.1	9.08
$77-8	tr|A0A0J9YWA6|A0A0J9YWA6_HUMAN Rab effector Noc2 (Fragment) OS=Homo sapiens GN=RPH3AL PE=1 SV=1	1	1	0.0427	13346.2	8.99
$77-9	tr|A8K7D5|A8K7D5_HUMAN cDNA FLJ77349, highly similar to Homo sapiens rabphilin 3A-like (without C2 domains), mRNA OS=Homo sapiens PE=2 SV=1	1	1	0.0175	31217.8	9.24
$77-10	tr|I3NI49|I3NI49_HUMAN Rab effector Noc2 (Fragment) OS=Homo sapiens GN=RPH3AL PE=1 SV=1	1	1	0.0568	10342.7	9.61
$77-11	tr|I3L3M9|I3L3M9_HUMAN Rab effector Noc2 (Fragment) OS=Homo sapiens GN=RPH3AL PE=1 SV=1	1	1	0.0329	17333.9	9.32
$77-12	tr|I3L2N0|I3L2N0_HUMAN Rab effector Noc2 (Fragment) OS=Homo sapiens GN=RPH3AL PE=1 SV=1	1	1	0.0259	22080.3	9.33
$77-13	tr|I3L1Q0|I3L1Q0_HUMAN Rab effector Noc2 (Fragment) OS=Homo sapiens GN=RPH3AL PE=1 SV=1	1	1	0.0397	14308.4	8.96
	R16009_6_F,5119	R.LETM*R.R	665.329	-0.00405	2	1	23.76	0.779
$78-1	tr|K7ELM6|K7ELM6_HUMAN Dual-specificity mitogen-activated protein kinase kinase 6 (Fragment) OS=Homo sapiens GN=MAP2K6 PE=1 SV=1	1	1	0.1667	9697.27	6.55
$78-2	tr|A0A024R8K3|A0A024R8K3_HUMAN Mitogen-activated protein kinase kinase 6, isoform CRA_a OS=Homo sapiens GN=MAP2K6 PE=3 SV=1	1	1	0.0504	31339.1	6.61
$78-3	tr|Q6MZH7|Q6MZH7_HUMAN Putative uncharacterized protein DKFZp686N0154 OS=Homo sapiens GN=DKFZp686N0154 PE=2 SV=1	1	1	0.0843	18421.2	8.73
$78-4	tr|K7EIW3|K7EIW3_HUMAN Dual-specificity mitogen-activated protein kinase kinase 6 (Fragment) OS=Homo sapiens GN=MAP2K6 PE=1 SV=1	1	1	0.1094	14380.4	8.62
$78-5	tr|A8K3Y2|A8K3Y2_HUMAN Mitogen-activated protein kinase kinase 6 OS=Homo sapiens GN=MAP2K6 PE=2 SV=1	1	1	0.0419	37491.9	7.01
$78-6	sp|P52564|MP2K6_HUMAN Dual specificity mitogen-activated protein kinase kinase 6 OS=Homo sapiens GN=MAP2K6 PE=1 SV=1	1	1	0.0419	37491.9	7.01
	R16009_6_F,5421	K.MRHVPSGQIMAVKR.I	1609.88	-0.02044	4	1	20	2.98
$79-1	tr|K7EQ05|K7EQ05_HUMAN Granulins OS=Homo sapiens GN=GRN PE=1 SV=1	1	1	0.0183	46756.9	6.35
$79-2	sp|P28799|GRN_HUMAN Granulins OS=Homo sapiens GN=GRN PE=1 SV=2	1	1	0.0135	63544.1	6.43
$79-3	tr|B4E1G5|B4E1G5_HUMAN cDNA FLJ53692, moderately similar to Granulins OS=Homo sapiens PE=2 SV=1	1	1	0.0183	46776.9	6.35
$79-4	tr|B4DJI2|B4DJI2_HUMAN cDNA FLJ53342, highly similar to Granulins OS=Homo sapiens PE=2 SV=1	1	1	0.0151	56852.5	6.49
	R16009_6_F,4932	R.QGVCCADR.R	965.393	5e-05	2	1	37.42	0.00416
$80-1	tr|Q5MJQ3|Q5MJQ3_HUMAN Potassium voltage-gated channel beta subunit OS=Homo sapiens GN=KCNAB1 PE=2 SV=1	1	1	0.0161	41347.3	9.53
$80-2	tr|A0A087X1P8|A0A087X1P8_HUMAN Voltage-gated potassium channel subunit beta-1 OS=Homo sapiens GN=KCNAB1 PE=1 SV=1	1	1	0.0197	34035	9.18
$80-3	tr|B7Z8E5|B7Z8E5_HUMAN Voltage-gated potassium channel subunit beta-1 OS=Homo sapiens GN=KCNAB1 PE=1 SV=1	1	1	0.0154	43303.3	9.18
$80-4	sp|Q14722|KCAB1_HUMAN Voltage-gated potassium channel subunit beta-1 OS=Homo sapiens GN=KCNAB1 PE=1 SV=1	1	1	0.0143	46563	9.1
$80-5	tr|F8W6W4|F8W6W4_HUMAN Voltage-gated potassium channel subunit beta-1 OS=Homo sapiens GN=KCNAB1 PE=1 SV=1	1	1	0.0161	41449.4	9.47
$80-6	tr|B7Z435|B7Z435_HUMAN cDNA FLJ52197, highly similar to Voltage-gated potassium channel subunit beta-1 OS=Homo sapiens PE=2 SV=1	1	1	0.0203	33198	8.95
$80-7	sp|Q9HD64|XAGE1_HUMAN X antigen family member 1 OS=Homo sapiens GN=XAGE1A PE=1 SV=3	1	1	0.0741	9077.68	9.65
$80-8	tr|A0JLT1|A0JLT1_HUMAN CD3EAP protein (Fragment) OS=Homo sapiens GN=CD3EAP PE=2 SV=1	1	1	0.014	46023.2	8.91
$80-9	sp|O15446|RPA34_HUMAN DNA-directed RNA polymerase I subunit RPA34 OS=Homo sapiens GN=CD3EAP PE=1 SV=1	1	1	0.0118	54985	8.66
$80-10	tr|Q05BI1|Q05BI1_HUMAN CD3EAP protein (Fragment) OS=Homo sapiens GN=CD3EAP PE=2 SV=1	1	1	0.0153	41978.8	9.19
$80-11	tr|A8K818|A8K818_HUMAN cDNA FLJ75784, highly similar to Homo sapiens CD3E antigen, epsilon polypeptide associated protein (CD3EAP), mRNA OS=Homo sapiens PE=2 SV=1	1	1	0.0118	54957.9	8.34
	R16009_6_F,10643	K.KNQQLK.E ! K.KNQQLK.V ! K.QQNKLK.D	758.452	-0.00084	2	1	24.91	0.493
$81-1	tr|Q68DM0|Q68DM0_HUMAN Putative uncharacterized protein DKFZp781D1722 OS=Homo sapiens GN=DKFZp781D1722 PE=2 SV=1	1	1	0.024	34997.2	5.43
	R16009_6_F,3322	K.LSNAENK.I	775.394	0.0002	2	1	27.62	0.219
$82-1	tr|Q6FH65|Q6FH65_HUMAN CSF3 protein (Fragment) OS=Homo sapiens GN=CSF3 PE=2 SV=1	1	1	0.0539	21977.4	5.81
$82-2	sp|P09919|CSF3_HUMAN Granulocyte colony-stimulating factor OS=Homo sapiens GN=CSF3 PE=1 SV=1	1	1	0.0531	22292.7	5.61
$82-3	tr|B4DNY7|B4DNY7_HUMAN cDNA FLJ52903, moderately similar to Granulocyte colony-stimulating factor OS=Homo sapiens PE=2 SV=1	1	1	0.0671	17685.2	4.87
$82-4	tr|Q8N4W3|Q8N4W3_HUMAN Colony stimulating factor 3 (Granulocyte) OS=Homo sapiens GN=CSF3 PE=1 SV=1	1	1	0.055	21542.8	5.4
$82-5	tr|D7RVA3|D7RVA3_HUMAN Granulocyte colony-stimulating factor (Fragment) OS=Homo sapiens GN=CSF3 PE=2 SV=1	1	1	0.0797	14812.9	5.48
$82-6	tr|J3KTH8|J3KTH8_HUMAN Granulocyte colony-stimulating factor OS=Homo sapiens GN=CSF3 PE=1 SV=1	1	1	0.0671	17684.2	5.21
$82-7	tr|J3QRX2|J3QRX2_HUMAN Granulocyte colony-stimulating factor (Fragment) OS=Homo sapiens GN=CSF3 PE=1 SV=1	1	1	0.071	16569.1	5.17
$82-8	tr|A0A0B4U5E3|A0A0B4U5E3_HUMAN Granulocyte-colony stimulating factor (Fragment) OS=Homo sapiens PE=2 SV=1	1	1	0.0632	18671.4	5.65
	R16009_6_F,6539	K.IQGDGAALQEK.L	1129.58	-0.00796	2	1	35.78	0.0964
$83-1	tr|Q6GMW4|Q6GMW4_HUMAN IGL@ protein OS=Homo sapiens GN=IGL@ PE=2 SV=1	1	1	0.0343	24854.5	6.29
$83-2	tr|Q5FWF9|Q5FWF9_HUMAN IGL@ protein OS=Homo sapiens GN=IGL@ PE=1 SV=1	1	1	0.0345	24794.5	5.43
$83-3	tr|Q6NS95|Q6NS95_HUMAN IGL@ protein OS=Homo sapiens GN=IGL@ PE=2 SV=1	1	1	0.0342	25147.9	6.19
$83-4	tr|S6BAP8|S6BAP8_HUMAN IgG L chain OS=Homo sapiens PE=2 SV=1	1	1	0.0369	22851.4	8.19
$83-5	tr|S6C4Q9|S6C4Q9_HUMAN IgG L chain OS=Homo sapiens PE=2 SV=1	1	1	0.0369	22857.3	6.28
$83-6	tr|A0A0B4J231|A0A0B4J231_HUMAN Immunoglobulin lambda-like polypeptide 5 OS=Homo sapiens GN=IGLL5 PE=1 SV=1	1	1	0.0372	23150.1	9.08
$83-7	tr|Q6PIK1|Q6PIK1_HUMAN IGL@ protein OS=Homo sapiens GN=IGL@ PE=1 SV=1	1	1	0.034	24857.3	7.59
$83-8	tr|Q6P5S3|Q6P5S3_HUMAN Uncharacterized protein OS=Homo sapiens PE=2 SV=1	1	1	0.0339	24927.5	6.81
$83-9	tr|A0A5E4|A0A5E4_HUMAN Uncharacterized protein OS=Homo sapiens PE=2 SV=1	1	1	0.034	24746.4	5.66
$83-10	tr|Q6GMV7|Q6GMV7_HUMAN Uncharacterized protein OS=Homo sapiens PE=2 SV=1	1	1	0.0339	24949.6	6.41
$83-11	tr|Q6GMW6|Q6GMW6_HUMAN Uncharacterized protein OS=Homo sapiens PE=2 SV=1	1	1	0.034	24803.3	7.6
$83-12	tr|Q96E61|Q96E61_HUMAN Uncharacterized protein OS=Homo sapiens PE=2 SV=1	1	1	0.0339	24712.3	6.88
$83-13	sp|B9A064|IGLL5_HUMAN Immunoglobulin lambda-like polypeptide 5 OS=Homo sapiens GN=IGLL5 PE=2 SV=2	1	1	0.0374	23063	9.08
	R16009_6_F,8631	K.VTVLGQPK.A	841.514	0.0001	2	1	46.76	0.000803
$84-1	tr|Q6MZX7|Q6MZX7_HUMAN Putative uncharacterized protein DKFZp686M24218 OS=Homo sapiens GN=DKFZp686M24218 PE=2 SV=1	1	1	0.021	52419.8	7.89
$84-2	tr|A0A0G2JNK4|A0A0G2JNK4_HUMAN Ig gamma-1 chain C region OS=Homo sapiens GN=IGHG1 PE=1 SV=1	1	1	0.0216	50915.1	8.13
$84-3	tr|Q6GMX6|Q6GMX6_HUMAN IGH@ protein OS=Homo sapiens GN=IGH@ PE=1 SV=1	1	1	0.0215	51082.4	8.91
$84-4	tr|Q6N089|Q6N089_HUMAN Uncharacterized protein OS=Homo sapiens GN=DKFZp686P15220 PE=1 SV=1	1	1	0.0212	51724	8.14
$84-5	tr|A0A0G2JN06|A0A0G2JN06_HUMAN Ig gamma-2 chain C region (Fragment) OS=Homo sapiens GN=IGHG2 PE=1 SV=2	1	1	0.0307	35900.2	7.66
$84-6	tr|V9HW68|V9HW68_HUMAN Epididymis luminal protein 214 OS=Homo sapiens GN=HEL-214 PE=2 SV=1	1	1	0.0213	51714.9	7.88
$84-7	tr|A0A087WXL8|A0A087WXL8_HUMAN Ig gamma-3 chain C region OS=Homo sapiens GN=IGHG3 PE=1 SV=1	1	1	0.0193	56888.9	8.61
$84-8	tr|A0A087WVW2|A0A087WVW2_HUMAN Ig gamma-3 chain C region OS=Homo sapiens GN=IGHG3 PE=1 SV=1	1	1	0.0192	57155.5	8.46
$84-9	tr|Q6N094|Q6N094_HUMAN Putative uncharacterized protein DKFZp686O01196 OS=Homo sapiens GN=DKFZp686O01196 PE=2 SV=1	1	1	0.0208	52612.1	8.46
$84-10	tr|Q6MZU6|Q6MZU6_HUMAN Putative uncharacterized protein DKFZp686C15213 OS=Homo sapiens GN=DKFZp686C15213 PE=2 SV=1	1	1	0.0216	51098.3	7.85
$84-11	tr|Q86TT2|Q86TT2_HUMAN Full-length cDNA clone CS0DI019YF20 of Placenta of Homo sapiens (human) (Fragment) OS=Homo sapiens PE=2 SV=1	1	1	0.0282	39125.1	7.87
$84-12	tr|Q6PYX1|Q6PYX1_HUMAN Hepatitis B virus receptor binding protein (Fragment) OS=Homo sapiens PE=1 SV=1	1	1	0.0287	38161.7	8.27
$84-13	tr|Q6N096|Q6N096_HUMAN Putative uncharacterized protein DKFZp686I15196 OS=Homo sapiens GN=DKFZp686I15196 PE=2 SV=1	1	1	0.0215	50926.1	8.33
$84-14	tr|Q8NF17|Q8NF17_HUMAN FLJ00385 protein (Fragment) OS=Homo sapiens GN=FLJ00385 PE=1 SV=1	1	1	0.0196	56110.3	7.8
$84-15	tr|Q7Z351|Q7Z351_HUMAN Putative uncharacterized protein DKFZp686N02209 OS=Homo sapiens GN=DKFZp686N02209 PE=2 SV=1	1	1	0.0207	52851.4	8.75
$84-16	tr|Q6N095|Q6N095_HUMAN Uncharacterized protein OS=Homo sapiens GN=DKFZp686K03196 PE=1 SV=1	1	1	0.0211	52359.8	8.84
$84-17	tr|A0A087X079|A0A087X079_HUMAN Ig gamma-1 chain C region OS=Homo sapiens GN=IGHG1 PE=1 SV=1	1	1	0.0211	51912.1	8.33
$84-18	tr|A0A087WV47|A0A087WV47_HUMAN Ig gamma-1 chain C region OS=Homo sapiens GN=IGHG1 PE=1 SV=1	1	1	0.0215	51153.3	7.49
$84-19	tr|Q6N097|Q6N097_HUMAN Putative uncharacterized protein DKFZp686H20196 OS=Homo sapiens GN=DKFZp686H20196 PE=2 SV=1	1	1	0.0208	52758.3	8.75
$84-20	tr|Q6N030|Q6N030_HUMAN Uncharacterized protein OS=Homo sapiens GN=DKFZp686I15212 PE=1 SV=1	1	1	0.0193	57019	8.39
$84-21	tr|Q68CN4|Q68CN4_HUMAN Uncharacterized protein OS=Homo sapiens GN=DKFZp686E23209 PE=1 SV=2	1	1	0.0213	51535.7	7.51
$84-22	tr|A0A0G2JPD4|A0A0G2JPD4_HUMAN Ig gamma-4 chain C region (Fragment) OS=Homo sapiens GN=IGHG4 PE=1 SV=2	1	1	0.0306	35940.1	7.18
$84-23	tr|A0A075B6N8|A0A075B6N8_HUMAN Ig gamma-3 chain C region (Fragment) OS=Homo sapiens GN=IGHG3 PE=1 SV=1	1	1	0.0265	41215.4	8.23
$84-24	sp|P01860|IGHG3_HUMAN Ig gamma-3 chain C region OS=Homo sapiens GN=IGHG3 PE=1 SV=2	1	1	0.0265	41286.5	8.23
$84-25	tr|A0A0A0MS08|A0A0A0MS08_HUMAN Ig gamma-1 chain C region (Fragment) OS=Homo sapiens GN=IGHG1 PE=1 SV=1	1	1	0.0251	43911.4	6.55
$84-26	tr|A0A0A0MS07|A0A0A0MS07_HUMAN Ig gamma-1 chain C region (Fragment) OS=Homo sapiens GN=IGHG1 PE=1 SV=1	1	1	0.0339	31982.9	8.3
$84-27	sp|P01859|IGHG2_HUMAN Ig gamma-2 chain C region OS=Homo sapiens GN=IGHG2 PE=1 SV=2	1	1	0.0307	35900.2	7.66
$84-28	sp|P01861|IGHG4_HUMAN Ig gamma-4 chain C region OS=Homo sapiens GN=IGHG4 PE=1 SV=1	1	1	0.0306	35940.1	7.18
$84-29	sp|P01857|IGHG1_HUMAN Ig gamma-1 chain C region OS=Homo sapiens GN=IGHG1 PE=1 SV=1	1	1	0.0303	36105.5	8.46
$84-30	tr|A0A087X1C7|A0A087X1C7_HUMAN Ig gamma-1 chain C region OS=Homo sapiens GN=IGHG1 PE=1 SV=1	1	1	0.0216	50487.6	8.7
$84-31	tr|A0A087WYC5|A0A087WYC5_HUMAN Ig gamma-1 chain C region OS=Homo sapiens GN=IGHG1 PE=1 SV=1	1	1	0.0211	52425.6	8.45
$84-32	tr|S6B291|S6B291_HUMAN IgG H chain OS=Homo sapiens PE=1 SV=1	1	1	0.0215	50869.9	7.89
$84-33	tr|Q6MZQ6|Q6MZQ6_HUMAN Putative uncharacterized protein DKFZp686G11190 OS=Homo sapiens GN=DKFZp686G11190 PE=2 SV=1	1	1	0.0211	52042.3	8.31
$84-34	tr|Q5EFE5|Q5EFE5_HUMAN Anti-RhD monoclonal T125 gamma1 heavy chain OS=Homo sapiens PE=2 SV=1	1	1	0.0211	52361.8	8.64
$84-35	tr|Q5EBM2|Q5EBM2_HUMAN Uncharacterized protein OS=Homo sapiens PE=1 SV=1	1	1	0.0193	56812.6	6.43
$84-36	tr|A8K008|A8K008_HUMAN Uncharacterized protein OS=Homo sapiens PE=1 SV=1	1	1	0.0212	51595.9	8.44
$84-37	tr|Q6N093|Q6N093_HUMAN Putative uncharacterized protein DKFZp686I04196 (Fragment) OS=Homo sapiens GN=DKFZp686I04196 PE=2 SV=1	1	1	0.024	46060.4	7.63
$84-38	tr|Q6MZV7|Q6MZV7_HUMAN Putative uncharacterized protein DKFZp686C11235 OS=Homo sapiens GN=DKFZp686C11235 PE=2 SV=1	1	1	0.0211	52120.4	7.51
	R16009_6_F,11117	K.NQVSLTCLVK.G ! K.NQVSLTCLVK.A	1161.63	-0.00112	2	1	24.19	0.334
$85-1	tr|Q6NZ74|Q6NZ74_HUMAN Interleukin 9 OS=Homo sapiens GN=IL9 PE=2 SV=1	1	1	0.0833	15892.6	8.93
$85-2	tr|Q6NZ75|Q6NZ75_HUMAN Interleukin 9 OS=Homo sapiens GN=IL9 PE=2 SV=1	1	1	0.0833	15940.8	8.93
$85-3	sp|P15248|IL9_HUMAN Interleukin-9 OS=Homo sapiens GN=IL9 PE=2 SV=1	1	1	0.0833	15908.7	8.93
	R16009_6_F,8179	K.SLLEIFQKEKM*R.G	1537.84	-0.01754	4	1	24.7	0.559
$86-1	tr|Q71RE3|Q71RE3_HUMAN PP10513 OS=Homo sapiens PE=2 SV=1	1	1	0.0792	10947.5	10.45
	R16009_6_F,6915	R.GESPSVLK.I	816.446	0.00023	2	1	21.28	0.856
$87-1	tr|Q8NH86|Q8NH86_HUMAN Olfactory receptor OS=Homo sapiens PE=3 SV=1	1	1	0.0196	34899.2	9.23
$87-2	tr|A0A126GVL9|A0A126GVL9_HUMAN Olfactory receptor OS=Homo sapiens GN=OR5M11 PE=3 SV=1	1	1	0.0197	34449.4	8.7
$87-3	sp|Q96RB7|OR5MB_HUMAN Olfactory receptor 5M11 OS=Homo sapiens GN=OR5M11 PE=2 SV=2	1	1	0.0197	34449.4	8.7
	R16009_6_F,4263	K.TVEESK.I	692.346	-0.00663	2	1	32.1	0.109
$88-1	tr|Q8TB02|Q8TB02_HUMAN MGC39372 protein OS=Homo sapiens GN=MGC39372 PE=2 SV=1	1	1	0.4063	3647.17	8.84
	R16009_6_F,7966	M.DSKDVEVSSIQVR.R	1461.75	-0.02381	4	1	22.02	2
$89-1	tr|S6AWF4|S6AWF4_HUMAN IgG L chain OS=Homo sapiens PE=2 SV=1	1	1	0.0889	19842.2	6.57
$89-2	tr|Q6PJF2|Q6PJF2_HUMAN IGK@ protein OS=Homo sapiens GN=IGK@ PE=1 SV=1	1	1	0.0681	25520.3	6.14
$89-3	tr|S6BGE9|S6BGE9_HUMAN IgG L chain OS=Homo sapiens PE=2 SV=1	1	1	0.0874	19927.3	9.08
$89-4	tr|V9HW34|V9HW34_HUMAN Epididymis luminal protein 213 OS=Homo sapiens GN=HEL-213 PE=2 SV=1	1	1	0.0681	25645.6	6.15
$89-5	tr|S6AWE3|S6AWE3_HUMAN IgG L chain OS=Homo sapiens PE=2 SV=1	1	1	0.0865	19944.5	7.61
$89-6	tr|Q8TCD0|Q8TCD0_HUMAN Uncharacterized protein OS=Homo sapiens PE=1 SV=1	1	1	0.0669	26234.2	8.24
$89-7	tr|Q569I7|Q569I7_HUMAN Uncharacterized protein OS=Homo sapiens PE=2 SV=1	1	1	0.0847	20668.2	5.13
$89-8	tr|S6B294|S6B294_HUMAN IgG L chain OS=Homo sapiens PE=2 SV=1	1	1	0.0865	20109.6	8.96
$89-9	tr|S6AWD3|S6AWD3_HUMAN IgG L chain OS=Homo sapiens PE=2 SV=1	1	1	0.0874	19941.4	9.1
$89-10	tr|A0A0U1RRF4|A0A0U1RRF4_HUMAN Protein IGKV1-8 OS=Homo sapiens GN=IGKV1-8 PE=4 SV=1	1	1	0.0874	19966.5	8.81
$89-11	tr|Q0KKI6|Q0KKI6_HUMAN Immunoblobulin light chain (Fragment) OS=Homo sapiens PE=1 SV=1	1	1	0.0731	24029.7	8.29
$89-12	tr|S6B2C3|S6B2C3_HUMAN IgG L chain OS=Homo sapiens PE=2 SV=1	1	1	0.0865	20109.7	9.02
$89-13	tr|S6B2A1|S6B2A1_HUMAN IgG L chain OS=Homo sapiens PE=2 SV=1	1	1	0.087	20372.7	5.37
$89-14	tr|Q6PIL8|Q6PIL8_HUMAN IGK@ protein OS=Homo sapiens GN=IGK@ PE=1 SV=1	1	1	0.0678	25833.6	6.14
$89-15	tr|A0A087WWV8|A0A087WWV8_HUMAN Protein IGKV1-12 OS=Homo sapiens GN=IGKV1-12 PE=1 SV=2	1	1	0.0865	20067.5	8.29
$89-16	tr|S6AWD6|S6AWD6_HUMAN IgG L chain OS=Homo sapiens PE=2 SV=1	1	1	0.0899	19449.9	8.69
$89-17	tr|S6C4R6|S6C4R6_HUMAN IgG L chain OS=Homo sapiens PE=2 SV=1	1	1	0.087	20314.6	6.22
$89-18	tr|Q6P5S8|Q6P5S8_HUMAN IGK@ protein OS=Homo sapiens GN=IGK@ PE=1 SV=1	1	1	0.0678	25772.6	5.94
$89-19	tr|Q7Z3Y4|Q7Z3Y4_HUMAN Uncharacterized protein OS=Homo sapiens PE=1 SV=1	1	1	0.0678	25701.6	7.51
$89-20	tr|A0A075B6H6|A0A075B6H6_HUMAN Ig kappa chain C region (Fragment) OS=Homo sapiens GN=IGKC PE=1 SV=1	1	1	0.1495	11608.7	5.6
$89-21	tr|A0A087X1V9|A0A087X1V9_HUMAN Ig kappa chain C region OS=Homo sapiens GN=IGKC PE=1 SV=3	1	1	0.0669	26095.2	7.03
$89-22	tr|Q6GMX0|Q6GMX0_HUMAN Uncharacterized protein OS=Homo sapiens PE=1 SV=1	1	1	0.0678	25806.7	8.17
$89-23	tr|Q5EFE6|Q5EFE6_HUMAN Anti-RhD monoclonal T125 kappa light chain OS=Homo sapiens PE=2 SV=1	1	1	0.0684	25697.5	8.69
$89-24	tr|A0A087WZW8|A0A087WZW8_HUMAN Ig kappa chain C region OS=Homo sapiens GN=IGKC PE=1 SV=2	1	1	0.1345	12996.3	6.92
$89-25	sp|P01834|IGKC_HUMAN Ig kappa chain C region OS=Homo sapiens GN=IGKC PE=1 SV=1	1	1	0.1509	11608.7	5.58
	R16009_6_F,17342	K.SGTASVVCLLNNFYPR.E	1797.9	0.00251	2	1	27.5	0.37
$90-1	tr|V9H0T1|V9H0T1_HUMAN cDNA FLJ12219 fis, clone MAMMA1001078 OS=Homo sapiens PE=2 SV=1	1	1	0.0565	14224.4	8.66
	R16009_6_F,8551	K.ILATHIQ.-	795.472	0.00118	2	1	24.35	0.105
$91-1	tr|V9HWA9|V9HWA9_HUMAN Epididymis secretory sperm binding protein Li 62p OS=Homo sapiens GN=HEL-S-62p PE=2 SV=1	1	1	0.0078	187146	6.02
$91-2	tr|B4E216|B4E216_HUMAN cDNA FLJ57339, highly similar to Complement C3 OS=Homo sapiens PE=2 SV=1	1	1	0.0118	122591	6.5
$91-3	sp|P01024|CO3_HUMAN Complement C3 OS=Homo sapiens GN=C3 PE=1 SV=2	1	1	0.0078	187146	6.02
	R16009_6_F,14200	K.AAVYHHFISDGVR.K	1471.74	0.00863	3	1	30.76	0.183
----- summary -----
Total protein	: 641
Total protein group	: 91
UniPepCount	ProteinGroupCount	Percent	ProteinCount	Percent
1	70	0.7692	457	0.7129
2	5	0.0549	76	0.1186
3	3	0.033	13	0.0203
4	3	0.033	42	0.0655
5	2	0.022	15	0.0234
6	3	0.033	24	0.0374
7	2	0.022	5	0.0078
11	1	0.011	4	0.0062
12	1	0.011	4	0.0062
15	1	0.011	1	0.0016
